# Supplementary material for: Methyl 2-((2Z,5Z)-2-{(E)-2-[1-(4-hy­droxy­phen­yl)ethyl­idene]hydrazin-1-yl­idene}-4-oxo-3-phenyl-1,3-thia­zolidin-5-yl­idene)acetate
Source: Acta Crystallogr Sect E Struct Rep Online. 2013 Sep 18;69(Pt 10):o1553–4. doi: 10.1107/S1600536813025270 (PMC3790417; doi:10.1107/S1600536813025270)
Supplement: Supplementary file 1 [file e-69-o1553-sup1.cif]

##############################################################################
#                                                                            #
# This CIF contains the data in a paper accepted for publication in          #
# Acta Crystallographica Section E. It conforms to the requirements of       #
# Notes for Authors for Acta Crystallographica Section E, and has been       #
# peer reviewed under the auspices of the IUCr Commission on Journals.       #
#                                                                            #
# Full details of the Crystallographic Information File format               #
# are given in the paper "The Crystallographic Information File (CIF):       #
# a New Standard Archive File for Crystallography" by S. R. Hall, F. H.      #
# Allen and I. D. Brown [Acta Cryst. (1991), A47, 655-685].                  #
#                                                                            #
# The current version of the core CIF dictionary is obtainable from          #
# ftp://ftp.iucr.org/pub/cif_core.dic.                                       #
#                                                                            #
# Software is freely available for graphical display of the structure(s)     #
# in this CIF. For information consult the CIF software page                 #
# http://www.iucr.org/resources/cif/software.                                #
#                                                                            #
# This file may be used for bona fide research purposes within the           #
# scientific community so long as proper attribution is given to the journal # 
# article from which it was obtained.                                        #
#                                                                            #
##############################################################################
data_global
_audit_creation_method     'PLATON <TABLE ACC> option'
_journal_date_recd_electronic     2013-07-29
_journal_date_accepted     2013-09-11
_journal_name_full     'Acta Crystallographica, Section E'
_journal_year     2013
_journal_volume     69
_journal_issue     10
_journal_page_first     o1553
_journal_page_last     o1554
_journal_paper_category     QO
_journal_paper_doi     10.1107/S1600536813025270
_journal_coeditor_code     GK2589
_publ_contact_author_name
;
Mustafa R. Albayati
;
_publ_contact_author_address
;
Kirkuk University,
College of Science,
Department of Chemistry,
Kirkuk,
Iraq
;
_publ_contact_author_email     'shaabankamel@yahoo.com'
_publ_contact_author_fax     ?
_publ_contact_author_phone     ?
_publ_section_title
;\
Methyl
2-((2<i>Z</i>,5<i>Z</i>)-2-{(<i>E</i>)-2-[1-(4-hydroxyphenyl)ethylidene]\
hydrazin-1-ylidene}-4-oxo-3-phenyl-1,3-thiazolidin-5-ylidene)acetate
;
loop_
    _publ_author_name
    _publ_author_address
    'Mohamed, Shaaban K.'
;
Chemistry and Environmental Division,
Manchester Metropolitan University,
Manchester,
M1 5GD,
England
Chemistry Department,
Faculty of Science,
Minia University,
61519 El-Minia,
Egypt
;
    'Joel T. Mague'
;
Department of Chemistry,
Tulane University,
New Orleans,
LA 70118,
USA
;
    'Akkurt, Mehmet'
;
Department of Physics,
Faculty of Sciences,
Erciyes University,
38039 Kayseri,
Turkey
;
    'Alaa A. Hassan'
;
Chemistry Department,
Faculty of Science,
Minia University,
61519 El-Minia,
Egypt
;
    'Mustafa R. Albayati'
;
Kirkuk University,
College of Science,
Department of Chemistry,
Kirkuk,
Iraq
;
data_I
_database_code_depnum_ccdc_archive 'CCDC 960697'
_chemical_name_systematic
;\
Methyl
2-((2<i>Z</i>,5<i>Z</i>)-2-{(<i>E</i>)-2-[1-(4-hydroxyphenyl)ethylidene]\
hydrazin-1-ylidene}-4-oxo-3-phenyl-1,3-thiazolidin-5-ylidene)acetate
;
_chemical_name_common     ?
_chemical_formula_moiety     'C20 H17 N3 O4 S'
_chemical_formula_sum     'C20 H17 N3 O4 S'
_chemical_formula_structural     ?
_chemical_formula_iupac     'C20 H17 N3 O4 S'
_chemical_formula_weight     395.42
_chemical_melting_point     ?
_symmetry_cell_setting     monoclinic
_symmetry_space_group_name_H-M     'P 21/n'
_symmetry_space_group_name_Hall     '-P 2yn'
loop_
    _symmetry_equiv_pos_site_id
    _symmetry_equiv_pos_as_xyz
    1 x,y,z
    2 1/2-x,1/2+y,1/2-z
    3 -x,-y,-z
    4 1/2+x,1/2-y,1/2+z
_cell_length_a     9.5049(9)
_cell_length_b     20.656(2)
_cell_length_c     10.1364(10)
_cell_angle_alpha     90
_cell_angle_beta     107.6370(10)
_cell_angle_gamma     90
_cell_volume     1896.6(3)
_cell_formula_units_Z     4
_cell_measurement_reflns_used     8755
_cell_measurement_theta_min     2.33
_cell_measurement_theta_max     28.55
_cell_measurement_temperature     150(2)
_cell_special_details
;
;
_exptl_crystal_description     'plate'
_exptl_crystal_colour     'clear yellow'
_exptl_crystal_size_max     0.190
_exptl_crystal_size_mid     0.110
_exptl_crystal_size_min     0.050
_exptl_crystal_size_rad     ?
_exptl_crystal_density_diffrn     1.385
_exptl_crystal_density_meas     ?
_exptl_crystal_density_method     'Not Measured'
_exptl_crystal_F_000     824
_exptl_absorpt_coefficient_mu     0.203
_exptl_absorpt_correction_type     multi-scan
_exptl_absorpt_process_details     '(SADABS; Bruker, 2013)'
_exptl_absorpt_correction_T_min     0.82
_exptl_absorpt_correction_T_max     0.99
_exptl_special_details
;
The diffraction data were collected in three sets of 606 frames (0.3\% width in
\w) at \f = 0, 120 and 240\%. A scan time of 40 sec/frame was used.
;
_diffrn_ambient_temperature     150(2)
_diffrn_radiation_type     MoK\a
_diffrn_radiation_wavelength     0.71073
_diffrn_radiation_monochromator     graphite
_diffrn_measurement_device_type     'Bruker SMART APEX CCD'
_diffrn_measurement_method     '\f and \w scans'
_diffrn_detector_area_resol_mean     8.3660
_diffrn_reflns_number     16907
_diffrn_reflns_av_R_equivalents     0.0385
_diffrn_reflns_av_sigmaI/netI     0.0349
_diffrn_reflns_theta_min     1.97
_diffrn_reflns_theta_max     28.74
_diffrn_reflns_theta_full     27.50
_diffrn_measured_fraction_theta_max     0.933
_diffrn_measured_fraction_theta_full     0.994
_diffrn_reflns_limit_h_min     -12
_diffrn_reflns_limit_h_max     12
_diffrn_reflns_limit_k_min     -27
_diffrn_reflns_limit_k_max     27
_diffrn_reflns_limit_l_min     -13
_diffrn_reflns_limit_l_max     13
_diffrn_reflns_reduction_process
;
;
_refine_special_details
;
Refinement on <i>F</i>^2^ for ALL reflections except those flagged by the user
for potential systematic errors. Weighted <i>R</i>-factors <i>wR</i> and all
goodnesses of fit <i>S</i> are based on <i>F</i>^2^, conventional
<i>R</i>-factors <i>R</i> are based on <i>F</i>, with <i>F</i> set to zero for
negative <i>F</i>^2^. The observed criterion of <i>F</i>^2^ > \s(<i>F</i>^2^)
is used only for calculating -<i>R</i>-factor-obs <i>etc</i>. and is not
relevant to the choice of reflections for refinement. <i>R</i>-factors based
on <i>F</i>^2^ are statistically about twice as large as those based on
<i>F</i>, and <i>R</i>-factors based on ALL data will be even larger.
;
_reflns_number_total     4582
_reflns_number_gt     3740
_reflns_threshold_expression     'i > 2\s(i)'
_refine_ls_structure_factor_coef     Fsqd
_refine_ls_matrix_type     full
_refine_ls_R_factor_all     0.0546
_refine_ls_R_factor_gt     0.0441
_refine_ls_wR_factor_gt     0.1105
_refine_ls_wR_factor_ref     0.1182
_refine_ls_goodness_of_fit_ref     1.057
_refine_ls_restrained_S_all     1.057
_refine_ls_number_reflns     4582
_refine_ls_number_parameters     259
_refine_ls_number_restraints     0
_refine_ls_number_constraints     ?
_refine_ls_hydrogen_treatment     mixed
_refine_ls_weighting_scheme     calc
_refine_ls_weighting_details
             ' W=1/[\S^2^(FO^2^)+(0.0643P)^2^+0.3949P] WHERE P=(FO^2^+2FC^2^)/3'
_atom_sites_solution_primary     direct
_atom_sites_solution_secondary     difmap
_refine_ls_shift/su_max     0.001
_refine_ls_shift/su_mean     0.000
_refine_diff_density_max     0.341
_refine_diff_density_min     -0.439
_refine_ls_extinction_method     'none'
_refine_ls_abs_structure_details     ?
_refine_ls_abs_structure_Flack     .
loop_
    _atom_type_symbol
    _atom_type_description
    _atom_type_scat_dispersion_real
    _atom_type_scat_dispersion_imag
    _atom_type_scat_source
    C C 0.0033 0.0016 ' International Tables Vol C Tables 4.2.6.8 and 6.1.1.4'
    H H 0.0000 0.0000 ' International Tables Vol C Tables 4.2.6.8 and 6.1.1.4'
    N N 0.0061 0.0033 ' International Tables Vol C Tables 4.2.6.8 and 6.1.1.4'
    O O 0.0106 0.0060 ' International Tables Vol C Tables 4.2.6.8 and 6.1.1.4'
    S S 0.1246 0.1234 ' International Tables Vol C Tables 4.2.6.8 and 6.1.1.4'
_computing_data_collection     'APEX2 (Bruker, 2013)'
_computing_cell_refinement     'SAINT (Bruker, 2013)'
_computing_data_reduction     'SAINT (Bruker, 2013)'
_computing_structure_solution     'SHELXT (Sheldrick, 2008)'
_computing_structure_refinement     'SHELXL2013 (Sheldrick, 2008)'
_computing_molecular_graphics     'ORTEP3 for Windows (Farrugia, 2012)'
_computing_publication_material
                                'WINGX (Farrugia, 2012) and PLATON (Spek, 2009)'
loop_
    _atom_site_type_symbol
    _atom_site_label
    _atom_site_fract_x
    _atom_site_fract_y
    _atom_site_fract_z
    _atom_site_U_iso_or_equiv
    _atom_site_thermal_displace_type
    _atom_site_calc_flag
    _atom_site_refinement_flags
    _atom_site_occupancy
    _atom_site_disorder_assembly
    _atom_site_disorder_group
    S S1 1.01222(4) 0.18869(2) 0.39033(4) 0.02030(10)
                                                    Uani d . 1.000 . .
    O O1 1.40358(11) 0.26023(5) 0.52637(11) 0.0240(3) Uani d . 1.000 . .
    O O2 1.09079(13) 0.05575(6) 0.42140(13) 0.0347(4) Uani d . 1.000 . .
    O O3 1.32263(14) 0.02111(6) 0.52834(14) 0.0378(4) Uani d . 1.000 . .
    O O4 0.14035(12) 0.15348(6) 0.10230(13) 0.0285(3) Uani d . 1.000 . .
    N N1 1.16412(13) 0.29748(6) 0.43935(12) 0.0189(3) Uani d . 1.000 . .
    N N2 0.90771(13) 0.31123(6) 0.34670(13) 0.0222(4) Uani d . 1.000 . .
    N N3 0.77907(13) 0.27335(6) 0.30473(13) 0.0219(4) Uani d . 1.000 . .
    C C1 1.27118(16) 0.25046(7) 0.47990(15) 0.0190(4) Uani d . 1.000 . .
    C C2 1.20296(16) 0.18459(7) 0.45802(14) 0.0193(4) Uani d . 1.000 . .
    C C3 1.01955(15) 0.27395(7) 0.38850(14) 0.0190(4) Uani d . 1.000 . .
    C C4 1.28646(17) 0.13149(7) 0.49043(16) 0.0229(4) Uani d . 1.000 . .
    C C5 1.22088(18) 0.06672(8) 0.47422(16) 0.0260(5) Uani d . 1.000 . .
    C C6 1.2661(3) -0.04389(9) 0.5273(3) 0.0553(8) Uani d . 1.000 . .
    C C7 1.20015(15) 0.36539(7) 0.44261(16) 0.0206(4) Uani d . 1.000 . .
    C C8 1.29110(17) 0.39165(8) 0.56415(17) 0.0275(5) Uani d . 1.000 . .
    C C9 1.3342(2) 0.45594(9) 0.5655(2) 0.0368(5) Uani d . 1.000 . .
    C C10 1.2839(2) 0.49351(8) 0.4477(2) 0.0384(6) Uani d . 1.000 . .
    C C11 1.1899(2) 0.46687(8) 0.32791(19) 0.0347(5) Uani d . 1.000 . .
    C C12 1.14814(18) 0.40248(8) 0.32417(16) 0.0272(5) Uani d . 1.000 . .
    C C13 0.65717(16) 0.30559(7) 0.27572(15) 0.0196(4) Uani d . 1.000 . .
    C C14 0.64599(17) 0.37782(8) 0.28058(17) 0.0260(5) Uani d . 1.000 . .
    C C15 0.52047(15) 0.26621(7) 0.23315(15) 0.0187(4) Uani d . 1.000 . .
    C C16 0.52602(16) 0.19872(7) 0.23265(17) 0.0241(4) Uani d . 1.000 . .
    C C17 0.39928(17) 0.16202(8) 0.18891(18) 0.0267(5) Uani d . 1.000 . .
    C C18 0.26171(16) 0.19204(7) 0.14442(15) 0.0207(4) Uani d . 1.000 . .
    C C19 0.25339(16) 0.25898(7) 0.14520(16) 0.0227(4) Uani d . 1.000 . .
    C C20 0.38175(16) 0.29540(7) 0.18934(16) 0.0221(4) Uani d . 1.000 . .
    H H4 1.39070 0.13580 0.52480 0.0270 Uiso c RU 1.000 . .
    H H4O 0.066(2) 0.1774(11) 0.077(2) 0.046(6) Uiso d . 1.000 . .
    H H6A 1.19470 -0.04490 0.57960 0.0830 Uiso c RU 1.000 . .
    H H6B 1.34780 -0.07350 0.56990 0.0830 Uiso c RU 1.000 . .
    H H6C 1.21740 -0.05730 0.43150 0.0830 Uiso c RU 1.000 . .
    H H8 1.32360 0.36600 0.64560 0.0330 Uiso c RU 1.000 . .
    H H9 1.39860 0.47420 0.64770 0.0440 Uiso c RU 1.000 . .
    H H10 1.31370 0.53750 0.44900 0.0460 Uiso c RU 1.000 . .
    H H11 1.15380 0.49300 0.24760 0.0420 Uiso c RU 1.000 . .
    H H12 1.08480 0.38410 0.24160 0.0330 Uiso c RU 1.000 . .
    H H14A 0.74530 0.39660 0.31100 0.0390 Uiso c RU 1.000 . .
    H H14B 0.59250 0.38990 0.34570 0.0390 Uiso c RU 1.000 . .
    H H14C 0.59280 0.39420 0.18820 0.0390 Uiso c RU 1.000 . .
    H H16 0.61910 0.17760 0.26310 0.0290 Uiso c RU 1.000 . .
    H H17 0.40570 0.11610 0.18910 0.0320 Uiso c RU 1.000 . .
    H H19 0.16000 0.27990 0.11560 0.0270 Uiso c RU 1.000 . .
    H H20 0.37500 0.34130 0.18970 0.0260 Uiso c RU 1.000 . .
loop_
    _atom_site_aniso_label
    _atom_site_aniso_U_11
    _atom_site_aniso_U_22
    _atom_site_aniso_U_33
    _atom_site_aniso_U_12
    _atom_site_aniso_U_13
    _atom_site_aniso_U_23
    S1 0.0149(2) 0.0209(2) 0.0233(2) -0.00340(10)
                                                0.00300(10)
                                                          -0.00190(10)
    O1 0.0134(5) 0.0242(6) 0.0308(6) -0.0009(4) 0.0011(4) 0.0019(4)
    O2 0.0316(7) 0.0275(6) 0.0427(7) -0.0071(5) 0.0078(5) -0.0030(5)
    O3 0.0387(7) 0.0198(6) 0.0525(8) 0.0051(5) 0.0104(6) 0.0035(5)
    O4 0.0159(5) 0.0239(6) 0.0441(7) -0.0016(5) 0.0067(5) -0.0074(5)
    N1 0.0131(6) 0.0191(6) 0.0222(6) -0.0025(5) 0.0017(5) -0.0002(5)
    N2 0.0141(6) 0.0247(7) 0.0252(7) -0.0007(5) 0.0022(5) -0.0009(5)
    N3 0.0137(6) 0.0252(7) 0.0250(7) -0.0005(5) 0.0030(5) 0.0008(5)
    C1 0.0158(7) 0.0215(7) 0.0187(7) -0.0012(5) 0.0036(5) 0.0005(5)
    C2 0.0180(7) 0.0220(7) 0.0172(7) -0.0034(6) 0.0043(5) -0.0011(5)
    C3 0.0147(7) 0.0220(7) 0.0186(7) -0.0026(5) 0.0025(5) -0.0012(5)
    C4 0.0193(7) 0.0236(8) 0.0242(7) 0.0000(6) 0.0044(6) -0.0009(6)
    C5 0.0294(8) 0.0222(8) 0.0273(8) 0.0005(6) 0.0101(7) -0.0014(6)
    C6 0.0658(15) 0.0195(9) 0.0817(17) 0.0013(9) 0.0238(13) 0.0051(10)
    C7 0.0153(6) 0.0181(7) 0.0273(8) -0.0001(5) 0.0050(6) -0.0002(6)
    C8 0.0230(8) 0.0242(8) 0.0296(8) 0.0001(6) -0.0005(6) 0.0014(6)
    C9 0.0334(9) 0.0251(9) 0.0423(10) -0.0044(7) -0.0031(8) -0.0061(7)
    C10 0.0401(10) 0.0182(8) 0.0524(12) -0.0038(7) 0.0071(9) 0.0001(7)
    C11 0.0408(10) 0.0246(8) 0.0354(9) 0.0018(7) 0.0066(8) 0.0074(7)
    C12 0.0283(8) 0.0242(8) 0.0251(8) -0.0008(6) 0.0023(6) -0.0004(6)
    C13 0.0157(7) 0.0239(8) 0.0185(7) 0.0017(6) 0.0041(5) 0.0016(5)
    C14 0.0198(7) 0.0224(8) 0.0344(9) 0.0006(6) 0.0060(6) -0.0006(6)
    C15 0.0143(7) 0.0228(7) 0.0190(7) 0.0009(5) 0.0051(5) 0.0017(5)
    C16 0.0151(7) 0.0232(8) 0.0334(8) 0.0042(6) 0.0065(6) 0.0029(6)
    C17 0.0206(8) 0.0191(7) 0.0409(9) 0.0027(6) 0.0099(7) -0.0003(6)
    C18 0.0162(7) 0.0234(8) 0.0230(7) -0.0013(6) 0.0069(6) -0.0028(6)
    C19 0.0147(7) 0.0249(8) 0.0270(8) 0.0044(6) 0.0041(6) 0.0003(6)
    C20 0.0171(7) 0.0195(7) 0.0289(8) 0.0032(6) 0.0059(6) 0.0015(6)
_geom_special_details
;
Bond distances, angles <i>etc</i>. have been calculated using the rounded
fractional coordinates. All su's are estimated from the variances of the
(full) variance-covariance matrix. The cell e.s.d.'s are taken into account in
the estimation of distances, angles and torsion angles
;
loop_
    _geom_bond_atom_site_label_1
    _geom_bond_atom_site_label_2
    _geom_bond_site_symmetry_1
    _geom_bond_site_symmetry_2
    _geom_bond_distance
    _geom_bond_publ_flag
    S1 C2 . . 1.7352(16) no
    S1 C3 . . 1.7628(15) no
    O1 C1 . . 1.2195(19) no
    O2 C5 . . 1.211(2) no
    O3 C5 . . 1.343(2) no
    O3 C6 . . 1.445(2) no
    O4 C18 . . 1.360(2) no
    O4 H4O . . 0.84(2) no
    N1 C1 . . 1.376(2) no
    N1 C7 . . 1.4420(19) no
    N1 C3 . . 1.4003(19) no
    N2 N3 . . 1.4046(18) no
    N2 C3 . . 1.2766(19) no
    N3 C13 . . 1.291(2) no
    C1 C2 . . 1.495(2) no
    C2 C4 . . 1.335(2) no
    C4 C5 . . 1.464(2) no
    C7 C12 . . 1.383(2) no
    C7 C8 . . 1.384(2) no
    C8 C9 . . 1.389(3) no
    C9 C10 . . 1.382(3) no
    C10 C11 . . 1.385(3) no
    C11 C12 . . 1.385(2) no
    C13 C14 . . 1.498(2) no
    C13 C15 . . 1.482(2) no
    C15 C20 . . 1.394(2) no
    C15 C16 . . 1.395(2) no
    C16 C17 . . 1.378(2) no
    C17 C18 . . 1.393(2) no
    C18 C19 . . 1.385(2) no
    C19 C20 . . 1.387(2) no
    C4 H4 . . 0.9500 no
    C6 H6A . . 0.9800 no
    C6 H6B . . 0.9800 no
    C6 H6C . . 0.9800 no
    C8 H8 . . 0.9500 no
    C9 H9 . . 0.9500 no
    C10 H10 . . 0.9500 no
    C11 H11 . . 0.9500 no
    C12 H12 . . 0.9500 no
    C14 H14A . . 0.9800 no
    C14 H14B . . 0.9800 no
    C14 H14C . . 0.9800 no
    C16 H16 . . 0.9500 no
    C17 H17 . . 0.9500 no
    C19 H19 . . 0.9500 no
    C20 H20 . . 0.9500 no
loop_
    _geom_angle_atom_site_label_1
    _geom_angle_atom_site_label_2
    _geom_angle_atom_site_label_3
    _geom_angle_site_symmetry_1
    _geom_angle_site_symmetry_2
    _geom_angle_site_symmetry_3
    _geom_angle
    _geom_angle_publ_flag
    C2 S1 C3 . . . 90.75(7) no
    C5 O3 C6 . . . 115.39(17) no
    C18 O4 H4O . . . 107.9(15) no
    C1 N1 C3 . . . 114.79(12) no
    C3 N1 C7 . . . 123.08(12) no
    C1 N1 C7 . . . 122.05(13) no
    N3 N2 C3 . . . 108.99(12) no
    N2 N3 C13 . . . 114.87(12) no
    O1 C1 C2 . . . 123.95(14) no
    N1 C1 C2 . . . 110.48(13) no
    O1 C1 N1 . . . 125.57(14) no
    S1 C2 C4 . . . 127.54(12) no
    C1 C2 C4 . . . 120.83(14) no
    S1 C2 C1 . . . 111.63(11) no
    S1 C3 N2 . . . 125.07(12) no
    N1 C3 N2 . . . 122.57(13) no
    S1 C3 N1 . . . 112.36(10) no
    C2 C4 C5 . . . 121.46(15) no
    O2 C5 O3 . . . 124.20(16) no
    O2 C5 C4 . . . 124.31(15) no
    O3 C5 C4 . . . 111.46(14) no
    N1 C7 C12 . . . 119.94(14) no
    C8 C7 C12 . . . 121.22(14) no
    N1 C7 C8 . . . 118.80(13) no
    C7 C8 C9 . . . 119.12(15) no
    C8 C9 C10 . . . 120.31(17) no
    C9 C10 C11 . . . 119.78(16) no
    C10 C11 C12 . . . 120.59(16) no
    C7 C12 C11 . . . 118.95(15) no
    N3 C13 C15 . . . 115.50(13) no
    C14 C13 C15 . . . 119.45(13) no
    N3 C13 C14 . . . 125.05(14) no
    C13 C15 C20 . . . 121.09(13) no
    C16 C15 C20 . . . 117.65(14) no
    C13 C15 C16 . . . 121.25(14) no
    C15 C16 C17 . . . 121.37(15) no
    C16 C17 C18 . . . 120.18(15) no
    O4 C18 C17 . . . 117.69(13) no
    O4 C18 C19 . . . 122.83(14) no
    C17 C18 C19 . . . 119.48(14) no
    C18 C19 C20 . . . 119.81(14) no
    C15 C20 C19 . . . 121.51(13) no
    C2 C4 H4 . . . 119.00 no
    C5 C4 H4 . . . 119.00 no
    O3 C6 H6A . . . 109.00 no
    O3 C6 H6B . . . 109.00 no
    O3 C6 H6C . . . 109.00 no
    H6A C6 H6B . . . 110.00 no
    H6A C6 H6C . . . 109.00 no
    H6B C6 H6C . . . 109.00 no
    C7 C8 H8 . . . 120.00 no
    C9 C8 H8 . . . 120.00 no
    C8 C9 H9 . . . 120.00 no
    C10 C9 H9 . . . 120.00 no
    C9 C10 H10 . . . 120.00 no
    C11 C10 H10 . . . 120.00 no
    C10 C11 H11 . . . 120.00 no
    C12 C11 H11 . . . 120.00 no
    C7 C12 H12 . . . 121.00 no
    C11 C12 H12 . . . 121.00 no
    C13 C14 H14A . . . 109.00 no
    C13 C14 H14B . . . 109.00 no
    C13 C14 H14C . . . 109.00 no
    H14A C14 H14B . . . 110.00 no
    H14A C14 H14C . . . 109.00 no
    H14B C14 H14C . . . 109.00 no
    C15 C16 H16 . . . 119.00 no
    C17 C16 H16 . . . 119.00 no
    C16 C17 H17 . . . 120.00 no
    C18 C17 H17 . . . 120.00 no
    C18 C19 H19 . . . 120.00 no
    C20 C19 H19 . . . 120.00 no
    C15 C20 H20 . . . 119.00 no
    C19 C20 H20 . . . 119.00 no
loop_
    _geom_torsion_atom_site_label_1
    _geom_torsion_atom_site_label_2
    _geom_torsion_atom_site_label_3
    _geom_torsion_atom_site_label_4
    _geom_torsion_site_symmetry_1
    _geom_torsion_site_symmetry_2
    _geom_torsion_site_symmetry_3
    _geom_torsion_site_symmetry_4
    _geom_torsion
    _geom_torsion_publ_flag
    C3 S1 C2 C1 . . . . 0.49(11) no
    C3 S1 C2 C4 . . . . 179.93(14) no
    C2 S1 C3 N1 . . . . -0.41(11) no
    C2 S1 C3 N2 . . . . 179.83(13) no
    C6 O3 C5 O2 . . . . -3.4(3) no
    C6 O3 C5 C4 . . . . 175.15(17) no
    C3 N1 C1 O1 . . . . 179.63(14) no
    C3 N1 C1 C2 . . . . 0.14(17) no
    C7 N1 C1 O1 . . . . 2.8(2) no
    C7 N1 C1 C2 . . . . -176.72(12) no
    C1 N1 C3 S1 . . . . 0.22(15) no
    C1 N1 C3 N2 . . . . 179.98(14) no
    C7 N1 C3 S1 . . . . 177.05(11) no
    C7 N1 C3 N2 . . . . -3.2(2) no
    C1 N1 C7 C8 . . . . -52.6(2) no
    C1 N1 C7 C12 . . . . 125.14(16) no
    C3 N1 C7 C8 . . . . 130.78(15) no
    C3 N1 C7 C12 . . . . -51.5(2) no
    C3 N2 N3 C13 . . . . 172.11(13) no
    N3 N2 C3 S1 . . . . 0.83(17) no
    N3 N2 C3 N1 . . . . -178.90(12) no
    N2 N3 C13 C14 . . . . 1.6(2) no
    N2 N3 C13 C15 . . . . -179.18(12) no
    O1 C1 C2 S1 . . . . -179.96(13) no
    O1 C1 C2 C4 . . . . 0.6(2) no
    N1 C1 C2 S1 . . . . -0.45(15) no
    N1 C1 C2 C4 . . . . -179.95(15) no
    S1 C2 C4 C5 . . . . -1.6(2) no
    C1 C2 C4 C5 . . . . 177.79(14) no
    C2 C4 C5 O2 . . . . 6.1(3) no
    C2 C4 C5 O3 . . . . -172.43(14) no
    N1 C7 C8 C9 . . . . 175.77(15) no
    C12 C7 C8 C9 . . . . -2.0(3) no
    N1 C7 C12 C11 . . . . -176.95(15) no
    C8 C7 C12 C11 . . . . 0.8(3) no
    C7 C8 C9 C10 . . . . 1.5(3) no
    C8 C9 C10 C11 . . . . 0.1(3) no
    C9 C10 C11 C12 . . . . -1.3(3) no
    C10 C11 C12 C7 . . . . 0.9(3) no
    N3 C13 C15 C16 . . . . 3.4(2) no
    N3 C13 C15 C20 . . . . -175.24(14) no
    C14 C13 C15 C16 . . . . -177.37(14) no
    C14 C13 C15 C20 . . . . 4.0(2) no
    C13 C15 C16 C17 . . . . -177.90(15) no
    C20 C15 C16 C17 . . . . 0.8(2) no
    C13 C15 C20 C19 . . . . 177.96(14) no
    C16 C15 C20 C19 . . . . -0.7(2) no
    C15 C16 C17 C18 . . . . -0.3(3) no
    C16 C17 C18 O4 . . . . 179.96(15) no
    C16 C17 C18 C19 . . . . -0.3(2) no
    O4 C18 C19 C20 . . . . -179.92(14) no
    C17 C18 C19 C20 . . . . 0.4(2) no
    C18 C19 C20 C15 . . . . 0.1(2) no
loop_
    _geom_hbond_atom_site_label_D
    _geom_hbond_atom_site_label_H
    _geom_hbond_atom_site_label_A
    _geom_hbond_site_symmetry_A
    _geom_hbond_distance_DH
    _geom_hbond_distance_HA
    _geom_hbond_distance_DA
    _geom_hbond_angle_DHA
    _geom_hbond_publ_flag
    O4 H4O O1 4_354 0.84(2) 1.96(2) 2.7901(16) 174.8(19) yes
    C8 H8 S1 4_555 0.95 2.82 3.7272(17) 160 yes
    C10 H10 O4 2_655 0.95 2.52 3.452(2) 167 yes
    C14 H14A N2 . 0.98 2.30 2.742(2) 106 no
    C19 H19 O1 4_354 0.95 2.47 3.200(2) 133 yes
_iucr_refine_instructions_details
;
TITL SM-106 (SKM-008) in P2(1)/n
CELL  0.71073   9.5049  20.6559  10.1364   90.000  107.637   90.000
ZERR    4.00   0.0009   0.0020   0.0010   0.000   0.001   0.000
LATT 1
SYMM 1/2-X, 1/2+Y, 1/2-Z
SFAC C  H  N  O  S
UNIT 80  68  12  16  4
REM Solution 1  R1  0.110,  Alpha= 0.0651  in P2(1)/n
REM C20 N4 O3 S
L.S. 8
BOND $H
ACTA 55
FMAP 2
PLAN 5
CONF
EQIV $1 x+1/2, -y+1/2, z+1/2
HTAB C8 S1_$1
HTAB C14 O4_$1
EQIV $2 x-3/2, -y+1/2, z-1/2
HTAB C19 O1_$2
HTAB O4 O1_$2
SIZE 0.05 0.11 0.19
TEMP -123
WGHT    0.064300    0.394900
FVAR       0.36028
S1    5    1.012223    0.188687    0.390332    11.00000    0.01489    0.02091 =
         0.02330   -0.00192    0.00300   -0.00343
O1    4    1.403582    0.260230    0.526372    11.00000    0.01338    0.02422 =
         0.03082    0.00187    0.00108   -0.00088
O2    4    1.090788    0.055755    0.421403    11.00000    0.03163    0.02755 =
         0.04273   -0.00299    0.00779   -0.00712
O3    4    1.322626    0.021114    0.528341    11.00000    0.03870    0.01976 =
         0.05248    0.00348    0.01035    0.00506
O4    4    0.140354    0.153480    0.102302    11.00000    0.01587    0.02391 =
         0.04414   -0.00741    0.00673   -0.00156
N1    3    1.164119    0.297484    0.439355    11.00000    0.01306    0.01905 =
         0.02216   -0.00017    0.00168   -0.00255
N2    3    0.907712    0.311227    0.346698    11.00000    0.01409    0.02473 =
         0.02517   -0.00089    0.00220   -0.00074
N3    3    0.779072    0.273353    0.304733    11.00000    0.01371    0.02520 =
         0.02503    0.00084    0.00300   -0.00048
C1    1    1.271182    0.250461    0.479897    11.00000    0.01582    0.02152 =
         0.01873    0.00048    0.00358   -0.00120
C2    1    1.202961    0.184587    0.458023    11.00000    0.01800    0.02202 =
         0.01721   -0.00112    0.00434   -0.00342
C3    1    1.019547    0.273950    0.388502    11.00000    0.01468    0.02205 =
         0.01857   -0.00124    0.00247   -0.00257
C4    1    1.286462    0.131491    0.490428    11.00000    0.01926    0.02365 =
         0.02417   -0.00088    0.00445   -0.00004
AFIX  43
H4    2    1.390738    0.135836    0.524759    11.00000   -1.20000
AFIX   0
C5    1    1.220878    0.066724    0.474222    11.00000    0.02941    0.02218 =
         0.02731   -0.00142    0.01010    0.00048
C6    1    1.266097   -0.043888    0.527256    11.00000    0.06575    0.01952 =
         0.08169    0.00510    0.02379    0.00128
AFIX 137
H6A   2    1.194718   -0.044941    0.579599    11.00000   -1.50000
H6B   2    1.347794   -0.073493    0.569903    11.00000   -1.50000
H6C   2    1.217439   -0.057314    0.431529    11.00000   -1.50000
AFIX   0
C7    1    1.200145    0.365391    0.442609    11.00000    0.01530    0.01806 =
         0.02728   -0.00017    0.00500   -0.00007
C8    1    1.291103    0.391650    0.564151    11.00000    0.02303    0.02424 =
         0.02957    0.00141   -0.00047    0.00014
AFIX  43
H8    2    1.323630    0.366044    0.645615    11.00000   -1.20000
AFIX   0
C9    1    1.334210    0.455940    0.565463    11.00000    0.03340    0.02515 =
         0.04234   -0.00611   -0.00312   -0.00438
AFIX  43
H9    2    1.398610    0.474184    0.647710    11.00000   -1.20000
AFIX   0
C10   1    1.283896    0.493507    0.447728    11.00000    0.04010    0.01817 =
         0.05238    0.00012    0.00715   -0.00385
AFIX  43
H10   2    1.313668    0.537464    0.448965    11.00000   -1.20000
AFIX   0
C11   1    1.189926    0.466875    0.327913    11.00000    0.04079    0.02460 =
         0.03540    0.00742    0.00664    0.00181
AFIX  43
H11   2    1.153805    0.492992    0.247585    11.00000   -1.20000
AFIX   0
C12   1    1.148141    0.402483    0.324174    11.00000    0.02828    0.02420 =
         0.02505   -0.00037    0.00226   -0.00083
AFIX  43
H12   2    1.084772    0.384094    0.241572    11.00000   -1.20000
AFIX   0
C13   1    0.657169    0.305592    0.275716    11.00000    0.01566    0.02395 =
         0.01851    0.00156    0.00414    0.00168
C14   1    0.645991    0.377817    0.280576    11.00000    0.01978    0.02244 =
         0.03438   -0.00058    0.00595    0.00061
AFIX 137
H14A  2    0.745322    0.396588    0.311026    11.00000   -1.50000
H14B  2    0.592533    0.389949    0.345725    11.00000   -1.50000
H14C  2    0.592804    0.394180    0.188158    11.00000   -1.50000
AFIX   0
C15   1    0.520468    0.266207    0.233152    11.00000    0.01429    0.02275 =
         0.01899    0.00172    0.00509    0.00088
C16   1    0.526020    0.198720    0.232649    11.00000    0.01510    0.02316 =
         0.03338    0.00287    0.00645    0.00416
AFIX  43
H16   2    0.619110    0.177627    0.263094    11.00000   -1.20000
AFIX   0
C17   1    0.399284    0.162023    0.188909    11.00000    0.02055    0.01912 =
         0.04095   -0.00028    0.00989    0.00265
AFIX  43
H17   2    0.405749    0.116125    0.189098    11.00000   -1.20000
AFIX   0
C18   1    0.261708    0.192038    0.144417    11.00000    0.01615    0.02336 =
         0.02299   -0.00275    0.00687   -0.00126
C19   1    0.253387    0.258982    0.145205    11.00000    0.01471    0.02495 =
         0.02700    0.00028    0.00411    0.00438
AFIX  43
H19   2    0.160035    0.279889    0.115606    11.00000   -1.20000
AFIX   0
C20   1    0.381755    0.295399    0.189337    11.00000    0.01709    0.01949 =
         0.02886    0.00145    0.00595    0.00318
AFIX  43
H20   2    0.375014    0.341282    0.189722    11.00000   -1.20000
AFIX   0
H4O   2    0.066377    0.177420    0.076752    11.00000    0.04572
HKLF 4
REM  SKM008_0m in P2(1)/n
REM R1 =  0.0441 for    3740 Fo > 4sig(Fo)  and  0.0546 for all    4582 data
REM    259 parameters refined using      0 restraints
END
WGHT      0.0643      0.3949
REM Highest difference peak  0.341,  deepest hole -0.439,  1-sigma level  0.077
Q1    1   1.1988  0.4297  0.3336  11.00000  0.05    0.34
Q2    1   1.2038  0.3762  0.3601  11.00000  0.05    0.32
;
