# Supplementary material for: Methyl 2-((2Z,5Z)-2-{(E)-2-[1-(4-hy­droxy­phen­yl)ethyl­idene]hydrazin-1-yl­idene}-4-oxo-3-phenyl-1,3-thia­zolidin-5-yl­idene)acetate
Source: Acta Crystallogr Sect E Struct Rep Online. 2013 Sep 18;69(Pt 10):o1553–4. doi: 10.1107/S1600536813025270 (PMC3790417; doi:10.1107/S1600536813025270)
Supplement: Supplementary file 2 [file e-69-o1553-Isup2.hkl]

#
# h,k,l, Fc-squared, Fo-squared, sigma(Fo-squared), status flag
#
data_I
_shelx_title ' SKM008_0m in P2(1)/n'
_shelx_refln_list_code          4
_shelx_F_calc_maximum      311.48
_exptl_crystal_F_000       824.00
_reflns_d_resolution_high  0.7391

loop_
 _space_group_symop_operation_xyz
 'x, y, z'
 '-x+1/2, y+1/2, -z+1/2'
 '-x, -y, -z'
 'x-1/2, -y-1/2, z-1/2'

_cell_length_a     9.5049
_cell_length_b    20.6559
_cell_length_c    10.1364
_cell_angle_alpha  90.000
_cell_angle_beta  107.637
_cell_angle_gamma  90.000

_shelx_F_squared_multiplier     1.000

loop_
 _refln_index_h
 _refln_index_k
 _refln_index_l
 _refln_F_squared_calc
 _refln_F_squared_meas
 _refln_F_squared_sigma
 _refln_observed_status
   2   0   0      17470.55      18536.63       339.88 o
   4   0   0        645.00        678.55        16.82 o
   6   0   0        635.15        598.43        16.75 o
   8   0   0       1183.94       1108.92        37.31 o
  10   0   0        680.33        635.64        48.54 o
  12   0   0        127.63        108.63        15.41 o
   1   1   0       1169.99       1170.93        19.92 o
   2   1   0        719.78        665.69        10.34 o
   3   1   0        111.88        126.99         3.73 o
   4   1   0        225.39        288.89         6.52 o
   5   1   0         47.40         51.21         3.16 o
   6   1   0        322.50        301.16         8.80 o
   7   1   0        109.89        105.52         6.73 o
   8   1   0       6660.11       5860.99       102.25 o
   9   1   0        104.18         96.69         7.69 o
  10   1   0         65.39         69.49         7.60 o
  11   1   0         13.92         14.71         5.56 o
  12   1   0        206.38        185.13        14.91 o
   0   2   0      28900.28      20868.98       381.68 o
   1   2   0       2251.16       2263.21        30.29 o
   2   2   0       7815.42       7983.80       114.71 o
   3   2   0       1399.12       1527.78        22.12 o
   4   2   0       1946.37       2196.35        31.26 o
   5   2   0        198.35        242.96         6.19 o
   6   2   0          2.11          3.61         2.03 o
   7   2   0        273.68        304.02        11.07 o
   8   2   0       2095.03       1969.74        40.44 o
   9   2   0         85.80         84.39         7.22 o
  10   2   0         95.08         87.14         8.19 o
  11   2   0         14.20          8.11         4.02 o
  12   2   0        123.38         93.22        15.41 o
   1   3   0        628.04        590.86         9.00 o
   2   3   0       3772.99       3886.34        56.77 o
   3   3   0         20.57          9.05         2.03 o
   4   3   0         31.52         29.51         2.17 o
   5   3   0        968.37        953.90        15.88 o
   6   3   0        683.92        648.29        14.58 o
   7   3   0       2544.51       2335.27        39.95 o
   8   3   0       2441.86       2097.97        42.37 o
   9   3   0          0.39          3.19         3.26 o
  10   3   0          0.78          0.19         3.36 o
  11   3   0         10.08          6.12         3.38 o
   0   4   0       8163.11       9022.71       194.91 o
   1   4   0       6471.52       6691.06        94.28 o
   2   4   0         80.65         68.73         2.93 o
   3   4   0        838.14        898.98        16.03 o
   4   4   0       2916.00       3217.18        49.73 o
   5   4   0         50.69         66.41         4.21 o
   6   4   0        122.11        118.61         5.70 o
   7   4   0         56.71         52.16         4.63 o
   8   4   0         71.84         77.61         9.39 o
   9   4   0        115.29        110.21         8.23 o
  10   4   0          7.20          4.98         3.94 o
  11   4   0         39.37         34.66         5.95 o
   1   5   0        259.23        242.53         5.57 o
   2   5   0        993.05        925.63        21.01 o
   3   5   0       1255.61       1203.07        18.36 o
   4   5   0       1515.50       1699.16        30.18 o
   5   5   0        140.70        118.20         5.41 o
   6   5   0         68.67         62.86         4.74 o
   7   5   0        823.67        763.34        19.73 o
   8   5   0        140.19        131.35         7.97 o
   9   5   0        250.58        260.34        11.81 o
  10   5   0          8.86          6.07         3.68 o
  11   5   0         38.31         29.08         6.32 o
   0   6   0       1100.57       1087.19        23.28 o
   1   6   0         51.81         68.16         2.92 o
   2   6   0        313.40        295.23         7.26 o
   3   6   0        281.29        298.23         6.42 o
   4   6   0        357.04        449.90        10.56 o
   5   6   0        957.79       1044.72        20.02 o
   6   6   0       1627.26       1548.70        28.13 o
   7   6   0         10.44          4.42         2.63 o
   8   6   0          0.70          0.79         2.73 o
   9   6   0        168.59        170.80        10.23 o
  10   6   0        125.46        126.13        10.45 o
  11   6   0         86.18         84.84         9.93 o
   1   7   0        701.84        751.93        12.81 o
   2   7   0        181.29        154.66         4.62 o
   3   7   0         16.39         11.29         1.84 o
   4   7   0        151.36        188.88         6.39 o
   5   7   0          0.04          1.17         1.75 o
   6   7   0       1277.63       1150.21        22.61 o
   7   7   0        164.08        168.09         7.45 o
   8   7   0        109.71        125.37         8.09 o
   9   7   0        258.16        244.20        11.56 o
  10   7   0        300.82        248.11        14.47 o
  11   7   0        299.56        315.73        20.49 o
   0   8   0       1651.90       1717.47        35.58 o
   1   8   0        723.23        736.44        13.63 o
   2   8   0       4301.08       4489.59        61.42 o
   3   8   0       3114.80       3300.41        46.25 o
   4   8   0         10.59          0.80         0.72 o
   5   8   0        714.86        823.10        21.61 o
   6   8   0        500.95        487.84        12.60 o
   7   8   0         25.59         15.94         3.29 o
   8   8   0        219.43        213.51        16.73 o
   9   8   0         67.20         52.50         6.57 o
  10   8   0         85.03         81.10         9.03 o
  11   8   0          6.19          5.26         5.60 o
   1   9   0        882.08        850.11        14.30 o
   2   9   0       1497.45       1684.59        25.34 o
   3   9   0        115.91        130.52         4.80 o
   4   9   0        373.05        430.87        14.01 o
   5   9   0        827.18        789.32        16.88 o
   6   9   0        720.67        691.09        16.65 o
   7   9   0        109.53        124.61         6.95 o
   8   9   0        194.84        173.36         8.47 o
   9   9   0         26.15         14.26         4.87 o
  10   9   0         42.71         43.05         7.26 o
  11   9   0          5.58          3.08         8.47 o
   0  10   0        169.59        174.63         7.54 o
   1  10   0       1897.51       2109.02        31.07 o
   2  10   0        965.44       1013.70        16.94 o
   3  10   0        183.21        190.90         6.81 o
   4  10   0        307.51        293.86         8.76 o
   5  10   0        470.54        467.71        14.16 o
   6  10   0       1813.52       1691.42        31.28 o
   7  10   0         18.07          9.98         2.98 o
   8  10   0         42.84         34.34         5.78 o
   9  10   0         17.05         17.34         5.23 o
  10  10   0          9.98          9.18         5.70 o
   1  11   0          0.62          5.02         1.80 o
   2  11   0          5.21          7.18         2.01 o
   3  11   0        411.04        413.82        12.22 o
   4  11   0         76.13         80.80         5.15 o
   5  11   0       5252.42       5131.26        79.74 o
   6  11   0          1.71          1.31         2.58 o
   7  11   0         87.75         95.89         6.28 o
   8  11   0        315.50        303.43        12.89 o
   9  11   0        438.79        453.36        19.73 o
  10  11   0          7.76          3.34         5.25 o
   0  12   0       1582.91       1831.24        39.57 o
   1  12   0          0.42          2.26         1.71 o
   2  12   0        121.12        138.26         5.07 o
   3  12   0         24.74         32.78         3.67 o
   4  12   0         15.76         17.65         3.27 o
   5  12   0        118.23        116.79         6.24 o
   6  12   0        841.67        777.28        18.07 o
   7  12   0         72.92        100.93         7.67 o
   8  12   0         76.97         79.48         7.37 o
   9  12   0         16.71         13.43         7.40 o
  10  12   0          0.13          3.24         5.78 o
   1  13   0        185.37        162.64         6.78 o
   2  13   0        961.91        987.10        17.52 o
   3  13   0        427.07        405.60         9.74 o
   4  13   0         21.12         28.38         4.02 o
   5  13   0        563.60        561.92        14.37 o
   6  13   0         44.70         38.37         5.54 o
   7  13   0        454.85        402.99        15.23 o
   8  13   0        205.27        221.76        13.45 o
   9  13   0         72.37        103.54        12.78 o
  10  13   0         62.84         84.78        12.38 o
   0  14   0       1802.70       1783.99        39.86 o
   1  14   0         40.40         36.18         3.39 o
   2  14   0          9.73         10.31         2.48 o
   3  14   0         78.49         90.92         6.37 o
   4  14   0        214.19        199.92         7.96 o
   5  14   0        334.93        335.15        11.48 o
   6  14   0          2.62          3.05         4.19 o
   7  14   0        150.89        133.02        10.78 o
   8  14   0         50.38         52.58         8.22 o
   9  14   0          8.13          5.73         4.62 o
   1  15   0        115.18         85.51         5.51 o
   2  15   0         41.64         37.23         3.64 o
   3  15   0          7.88          4.81         2.25 o
   4  15   0          0.01          3.26         2.55 o
   5  15   0         21.21         28.33         6.07 o
   6  15   0        123.81        127.00        10.40 o
   7  15   0        135.97        146.58        11.19 o
   8  15   0         68.73         86.09        10.78 o
   9  15   0         52.22         67.23         9.84 o
   0  16   0       2740.86       2450.00        53.50 o
   1  16   0        228.72        221.16         7.36 o
   2  16   0         51.40         54.77         4.37 o
   3  16   0        314.42        301.43         9.91 o
   4  16   0       1376.08       1316.14        35.14 o
   5  16   0          0.00          3.29         4.05 o
   6  16   0         52.46         40.46        12.07 o
   7  16   0         19.77         25.01         6.10 o
   8  16   0        151.00        147.86        11.45 o
   9  16   0          0.26          2.06         3.95 o
   1  17   0        838.83        811.23        16.42 o
   2  17   0          7.57          5.61         2.55 o
   3  17   0         99.33         96.11         6.87 o
   4  17   0         15.39          9.89         5.60 o
   5  17   0        443.49        432.48        31.84 o
   6  17   0        127.72        136.01        10.99 o
   7  17   0         38.27         32.24         8.20 o
   8  17   0        227.27        281.13        15.86 o
   9  17   0          0.52          5.24         6.55 o
   0  18   0       1213.02       1080.79        28.89 o
   1  18   0       1072.12        923.56        20.16 o
   2  18   0          0.08          3.94         2.60 o
   3  18   0         55.76         38.96         6.68 o
   4  18   0        241.14        231.62        13.23 o
   5  18   0          0.12          0.00         3.05 o
   6  18   0        362.99        400.66        26.16 o
   7  18   0        468.78        500.54        21.73 o
   8  18   0         41.34         41.39         7.82 o
   9  18   0         43.86         36.21        16.18 o
   1  19   0        148.35        158.70         7.44 o
   2  19   0         69.53         52.54         5.19 o
   3  19   0       1198.05       1232.03        34.48 o
   4  19   0        289.82        284.95        14.90 o
   5  19   0         35.90         21.82         5.86 o
   6  19   0         60.70         69.25         9.55 o
   7  19   0        474.47        559.79        36.99 o
   8  19   0        118.63        157.12        14.30 o
   0  20   0        624.88        556.83        29.28 o
   1  20   0         52.84         51.54         6.22 o
   2  20   0          5.87          4.39         4.05 o
   3  20   0          6.48          1.66         3.84 o
   4  20   0        120.33        121.05        10.54 o
   5  20   0         89.35         86.85         9.61 o
   6  20   0         11.57         22.01         5.27 o
   7  20   0        161.27        196.71        19.67 o
   8  20   0        158.38        219.57        27.74 o
   1  21   0        700.13        702.64        20.60 o
   2  21   0          0.19          4.87         5.78 o
   3  21   0        130.61        146.85        14.16 o
   4  21   0          3.10          1.64         4.39 o
   5  21   0        221.73        254.48        14.77 o
   6  21   0        149.38        165.69        12.41 o
   7  21   0        135.71        173.31        13.77 o
   0  22   0         64.70         64.71        10.40 o
   1  22   0          5.09          7.40         5.74 o
   2  22   0         63.25         81.38        13.10 o
   3  22   0         25.34         32.74         9.26 o
   4  22   0        627.08        769.29        35.11 o
   5  22   0          3.37          0.00         4.42 o
   6  22   0         45.25         47.78        15.79 o
   7  22   0         81.36        107.09        23.11 o
   1  23   0        222.39        258.21        13.87 o
   2  23   0         39.70         46.01         9.43 o
   3  23   0          7.73         17.35         6.66 o
   4  23   0        207.82        222.00        18.43 o
   5  23   0        103.23        155.68        23.50 o
   6  23   0          2.71          0.00        10.02 o
   0  24   0        485.72        575.43        39.29 o
   1  24   0          3.58          0.00         7.70 o
   2  24   0        345.53        389.31        38.87 o
   3  24   0          2.03          0.73         5.15 o
   4  24   0        378.15        421.19        30.82 o
   5  24   0         75.42         86.29        22.34 o
   1  25   0         25.02         32.36        11.56 o
   2  25   0         47.97         59.55        11.40 o
   3  25   0        177.61        229.52        18.20 o
   4  25   0          1.18          0.00         9.25 o
   0  26   0        470.25        476.82        35.44 o
   1  26   0        260.79        303.55        28.51 o
   2  26   0        186.86        184.13        23.11 o
   3  26   0         21.20         57.01        20.03 o
   4  26   0        173.16        221.11        32.36 o
   1  27   0         59.27         77.04        13.87 o
 -11   0   1        133.76        149.58        14.43 o
  -9   0   1         43.66         46.17         8.43 o
  -7   0   1        775.42        714.74        25.59 o
  -5   0   1        425.13        472.25        13.43 o
  -3   0   1       6807.52       7264.65       135.92 o
  -1   0   1        109.02         64.04         3.69 o
   1   0   1      10713.05      11647.15       214.07 o
   3   0   1       4897.37       4894.66       114.11 o
   5   0   1        436.47        416.07        12.70 o
   7   0   1         10.55          5.03         4.61 o
   9   0   1        473.61        465.65        44.30 o
  11   0   1        440.20        440.52        41.60 o
 -12   1   1          5.65          0.00         3.13 o
 -11   1   1       1143.18       1088.14        43.02 o
 -10   1   1          2.21          2.17         3.15 o
  -9   1   1          0.19          3.32         3.13 o
  -8   1   1        118.00        119.71         8.90 o
  -7   1   1        698.72        667.66        17.42 o
  -6   1   1        228.12        251.02         6.79 o
  -5   1   1       1756.52       1794.34        27.02 o
  -4   1   1         10.12         13.09         1.90 o
  -3   1   1         83.98         82.30         3.09 o
  -2   1   1       2237.13       2301.91        41.67 o
  -1   1   1       6646.67       7164.70       110.12 o
   0   1   1         45.11         39.14         1.73 o
   1   1   1       3068.96       3393.74        52.02 o
   2   1   1        228.35        177.74         4.06 o
   3   1   1         24.32         20.63         1.78 o
   4   1   1       2758.96       2850.69        40.22 o
   5   1   1        117.60        104.23         4.12 o
   6   1   1         35.65         50.06         4.00 o
   7   1   1       1127.14        984.55        23.40 o
   8   1   1          2.17          2.25         2.89 o
   9   1   1        274.21        246.63        11.55 o
  10   1   1        203.36        178.75        10.48 o
  11   1   1        122.13        118.27         8.49 o
 -12   2   1        112.59        115.48        20.42 o
 -11   2   1         96.74        107.36         8.45 o
 -10   2   1        305.60        299.65        13.16 o
  -9   2   1        150.62        117.61         8.17 o
  -8   2   1         57.62         59.27         6.02 o
  -7   2   1        834.69        743.72        16.42 o
  -6   2   1        202.20        187.07         5.72 o
  -5   2   1       5235.96       5717.85        82.22 o
  -4   2   1       5052.24       5170.93        69.96 o
  -3   2   1         39.25         38.50         2.45 o
  -2   2   1        724.05        728.49        11.18 o
  -1   2   1       3284.31       3386.20        49.47 o
   0   2   1         37.51         41.82         1.85 o
   1   2   1       2388.97       2304.42        38.35 o
   2   2   1       1702.54       1626.22        22.98 o
   3   2   1        323.43        404.02         8.84 o
   4   2   1         39.70         44.51         2.56 o
   5   2   1       3830.99       4230.91        62.06 o
   6   2   1        397.77        398.45        10.52 o
   7   2   1        127.93        103.61         6.92 o
   8   2   1        612.34        548.52        17.00 o
   9   2   1        197.21        193.62        10.39 o
  10   2   1         22.94         18.14         8.23 o
  11   2   1         34.66         21.89         4.76 o
 -12   3   1        204.34        201.04        15.52 o
 -11   3   1         52.86         49.13         8.94 o
 -10   3   1          1.95          2.93         3.24 o
  -9   3   1        395.58        385.43        14.52 o
  -8   3   1         17.00         15.86         3.89 o
  -7   3   1          1.44          1.46         2.03 o
  -6   3   1        110.37         94.38         4.98 o
  -5   3   1          7.21          3.81         1.47 o
  -4   3   1       1208.38       1305.28        20.07 o
  -3   3   1       2849.38       3097.01        42.49 o
  -2   3   1       1468.87       1464.47        20.78 o
  -1   3   1       5582.65       6320.17        82.96 o
   0   3   1       3354.09       3700.49        53.73 o
   1   3   1        853.33        889.73        13.09 o
   2   3   1       1464.19       1394.85        25.61 o
   3   3   1         80.20        114.77         4.70 o
   4   3   1       4512.86       4879.21        73.44 o
   5   3   1          9.31         11.70         2.56 o
   6   3   1        503.38        422.00        11.26 o
   7   3   1         31.20         27.30         4.39 o
   8   3   1        165.69        190.05         9.67 o
   9   3   1         36.76         23.17         5.88 o
  10   3   1        598.97        530.10        18.06 o
  11   3   1          0.74          1.22         2.71 o
 -12   4   1        210.31        238.36        26.96 o
 -11   4   1          1.04          3.16         4.14 o
 -10   4   1        118.13        124.43         8.78 o
  -9   4   1          7.47          9.22         3.57 o
  -8   4   1        203.33        197.31         9.38 o
  -7   4   1        422.89        409.65        11.33 o
  -6   4   1       1251.50       1231.63        22.99 o
  -5   4   1         20.11         19.77         2.04 o
  -4   4   1       3049.11       3205.87        44.77 o
  -3   4   1       2329.40       2372.62        33.31 o
  -2   4   1          1.66          2.52         1.31 o
  -1   4   1         83.12         84.96         2.90 o
   0   4   1         48.00         41.69         1.91 o
   1   4   1          2.41          3.37         1.39 o
   2   4   1       3032.32       2959.93        45.19 o
   3   4   1          2.63          2.53         1.84 o
   4   4   1        489.79        510.14        11.35 o
   5   4   1         53.53         70.95         6.08 o
   6   4   1         42.21         53.42         4.47 o
   7   4   1        100.16         93.95         6.59 o
   8   4   1        159.56        150.46         8.65 o
   9   4   1          1.90          4.26         3.68 o
  10   4   1          4.82          3.05         3.52 o
  11   4   1        177.98        168.60        10.04 o
 -12   5   1        100.95        114.03        14.93 o
 -11   5   1         36.24         46.93         7.91 o
 -10   5   1         26.06         24.37         5.92 o
  -9   5   1         11.41         13.44         3.91 o
  -8   5   1         94.32         80.84         6.49 o
  -7   5   1        634.37        570.92        14.13 o
  -6   5   1        822.68        803.11        22.61 o
  -5   5   1       1158.82       1214.08        21.71 o
  -4   5   1        124.68        105.07         4.58 o
  -3   5   1       1172.40       1352.61        20.29 o
  -2   5   1        585.20        622.75        10.43 o
  -1   5   1       3172.03       3280.64        76.14 o
   0   5   1          7.49          0.31         1.25 o
   1   5   1        710.41        724.26        11.45 o
   2   5   1       4043.34       4135.88        71.86 o
   3   5   1       9573.79      10681.65       154.75 o
   4   5   1        964.80        951.68        17.90 o
   5   5   1        114.26        121.36         5.54 o
   6   5   1       1279.81       1238.72        23.60 o
   7   5   1          0.10          0.95         2.09 o
   8   5   1         16.29         19.29         4.44 o
   9   5   1          0.02          5.87         3.91 o
  10   5   1        815.36        784.69        23.18 o
  11   5   1         66.47         56.91         7.10 o
 -11   6   1          5.02         12.28         5.19 o
 -10   6   1        172.92        167.02        13.22 o
  -9   6   1        194.87        179.20         9.76 o
  -8   6   1        167.96        142.62         7.25 o
  -7   6   1         69.96         71.13         5.16 o
  -6   6   1        341.28        343.04         9.87 o
  -5   6   1         35.75         43.49         2.68 o
  -4   6   1        787.64        818.10        13.88 o
  -3   6   1        843.86        801.85        13.29 o
  -2   6   1       5451.02       5634.93        75.36 o
  -1   6   1         11.25          9.75         1.65 o
   0   6   1        107.84        108.13         3.46 o
   1   6   1       1693.90       1747.63        25.09 o
   2   6   1         45.25         57.10         2.83 o
   3   6   1        461.36        367.95         9.44 o
   4   6   1        165.91        185.62         7.32 o
   5   6   1         45.08         43.12         3.77 o
   6   6   1         28.85         23.90         3.37 o
   7   6   1          0.40          0.76         2.23 o
   8   6   1        718.90        688.30        19.68 o
   9   6   1        314.18        305.00        12.96 o
  10   6   1        171.39        165.09        10.06 o
  11   6   1        710.04        729.74        26.54 o
 -11   7   1        166.05        183.23        12.57 o
 -10   7   1          0.02          1.78         3.39 o
  -9   7   1         64.96         66.51         8.74 o
  -8   7   1        936.45        840.56        19.30 o
  -7   7   1       2225.43       2101.38        37.10 o
  -6   7   1        156.88        160.26         7.24 o
  -5   7   1          2.71          7.68         2.23 o
  -4   7   1         21.78         34.91         3.71 o
  -3   7   1        230.21        237.93         7.16 o
  -2   7   1        529.44        534.15         9.69 o
  -1   7   1        313.98        343.04         6.87 o
   0   7   1        943.26        990.14        15.44 o
   1   7   1       2062.85       2094.51        29.86 o
   2   7   1        140.11        131.91         5.23 o
   3   7   1        325.86        358.70         9.77 o
   4   7   1        560.54        580.08        12.87 o
   5   7   1        624.30        620.16        18.42 o
   6   7   1          0.03          1.96         2.19 o
   7   7   1        385.31        398.74        14.43 o
   8   7   1         83.23         55.75         6.22 o
   9   7   1         12.71         10.98         4.30 o
  10   7   1        219.57        218.27        12.45 o
 -11   8   1         15.39         15.70         5.45 o
 -10   8   1         42.21         33.71         6.72 o
  -9   8   1        648.06        604.94        25.30 o
  -8   8   1        756.78        672.11        19.41 o
  -7   8   1        240.07        248.97         9.08 o
  -6   8   1         40.30         42.81         5.05 o
  -5   8   1        354.64        348.24        11.01 o
  -4   8   1          3.32          3.89         1.50 o
  -3   8   1        808.44        862.32        14.54 o
  -2   8   1        272.13        250.18         6.07 o
  -1   8   1       5845.13       6214.40        83.28 o
   0   8   1       5630.49       6133.94        82.23 o
   1   8   1       9250.01       9665.27       127.83 o
   2   8   1        199.46        224.07         5.64 o
   3   8   1        252.99        290.56         8.40 o
   4   8   1       1398.74       1401.68        25.12 o
   5   8   1        724.25        671.03        15.18 o
   6   8   1         52.82         49.52         4.68 o
   7   8   1        126.68        124.69         6.70 o
   8   8   1         32.57         30.62         5.21 o
   9   8   1       1353.38       1228.46        30.90 o
  10   8   1         12.32         11.44         7.02 o
 -11   9   1         91.79        128.79        11.06 o
 -10   9   1        128.60        121.17        10.55 o
  -9   9   1       1083.59       1065.03        32.16 o
  -8   9   1        346.61        270.39        11.78 o
  -7   9   1        502.33        474.89        15.52 o
  -6   9   1         23.72         16.03         3.38 o
  -5   9   1          6.80          2.62         1.99 o
  -4   9   1        417.68        410.62        12.46 o
  -3   9   1       1226.25       1273.80        22.48 o
  -2   9   1       1445.86       1604.10        24.28 o
  -1   9   1        427.28        508.44        11.26 o
   0   9   1       4313.49       4731.88        64.52 o
   1   9   1       1726.41       1721.41        25.77 o
   2   9   1        401.46        381.40         8.15 o
   3   9   1       1111.79       1090.16        17.97 o
   4   9   1       1322.61       1240.50        23.03 o
   5   9   1         25.67         26.73         3.45 o
   6   9   1        128.01        168.62         7.39 o
   7   9   1         20.68         15.86         3.46 o
   8   9   1        337.09        300.68        12.20 o
   9   9   1        170.10        153.57        16.28 o
  10   9   1        247.63        249.15        19.20 o
 -11  10   1          7.21          6.62         4.09 o
 -10  10   1        199.21        202.89        13.25 o
  -9  10   1          1.92          4.01         4.50 o
  -8  10   1        283.65        225.22        10.96 o
  -7  10   1        392.38        390.95        13.89 o
  -6  10   1       1693.06       1602.22        29.73 o
  -5  10   1         63.41         53.42         4.48 o
  -4  10   1        115.14         81.69         3.92 o
  -3  10   1         26.49         12.38         2.06 o
  -2  10   1        818.28        958.29        16.16 o
  -1  10   1       3187.35       3302.37        46.48 o
   0  10   1       6713.28       7404.31        99.37 o
   1  10   1        891.70       1011.29        16.84 o
   2  10   1        748.23        823.82        14.46 o
   3  10   1        258.93        264.37         6.87 o
   4  10   1       1871.67       1867.44        32.48 o
   5  10   1         44.11         30.80         3.93 o
   6  10   1        132.66        129.00         6.79 o
   7  10   1        937.96        943.26        21.23 o
   8  10   1        160.30        161.42         9.14 o
   9  10   1        177.45        177.38        15.90 o
  10  10   1          5.59          6.93         6.41 o
 -10  11   1         56.67         51.35         7.72 o
  -9  11   1        109.63        103.02         8.53 o
  -8  11   1        135.61        128.24         8.74 o
  -7  11   1        534.92        530.70        16.89 o
  -6  11   1        541.57        537.69        16.34 o
  -5  11   1        104.90        104.88         5.79 o
  -4  11   1         60.99         64.54         3.75 o
  -3  11   1          2.63          6.25         1.81 o
  -2  11   1        792.95        836.13        14.84 o
  -1  11   1        530.97        642.21        12.17 o
   0  11   1        259.04        236.98         6.36 o
   1  11   1        460.38        558.69        10.92 o
   2  11   1       1472.17       1409.63        22.50 o
   3  11   1        446.85        421.31        11.99 o
   4  11   1        657.34        668.17        14.97 o
   5  11   1       1398.13       1345.94        26.01 o
   6  11   1       2527.37       2385.19        41.84 o
   7  11   1       1131.23       1015.86        25.57 o
   8  11   1        229.75        237.64        11.26 o
   9  11   1          0.07          0.00         4.25 o
  10  11   1        368.21        426.31        25.45 o
 -10  12   1        812.35        748.00        38.32 o
  -9  12   1        261.02        264.24        13.46 o
  -8  12   1        448.54        440.92        16.09 o
  -7  12   1          1.97          0.76         3.38 o
  -6  12   1        953.11        928.75        23.43 o
  -5  12   1         49.65         47.85         4.63 o
  -4  12   1       5268.92       5196.07        72.70 o
  -3  12   1         40.31         46.05         3.36 o
  -2  12   1         82.77         89.88         4.21 o
  -1  12   1       1476.03       1466.63        28.84 o
   0  12   1        102.55        118.83         5.42 o
   1  12   1          9.34          7.81         1.99 o
   2  12   1        871.36        877.38        15.91 o
   3  12   1         34.58         43.98         3.41 o
   4  12   1       4599.62       4459.03        70.09 o
   5  12   1          2.89          2.87         2.55 o
   6  12   1         98.89        113.68         7.74 o
   7  12   1          0.08          1.83         2.87 o
   8  12   1        124.32        109.48         9.65 o
   9  12   1         13.38         18.12         6.64 o
  10  12   1         78.15         48.90        11.44 o
 -10  13   1         45.81         50.57        17.33 o
  -9  13   1         11.25         21.34         4.55 o
  -8  13   1        168.64        187.24        10.50 o
  -7  13   1        218.65        213.25        10.88 o
  -6  13   1         15.43         16.21         4.00 o
  -5  13   1          0.02          2.00         2.95 o
  -4  13   1        951.76        973.51        19.95 o
  -3  13   1         82.84         90.53         4.51 o
  -2  13   1       1553.61       1581.34        25.38 o
  -1  13   1        257.45        272.34         7.34 o
   0  13   1       1025.07        922.40        16.53 o
   1  13   1          3.69          4.40         1.86 o
   2  13   1        350.01        326.78         8.34 o
   3  13   1          3.05          4.22         2.42 o
   4  13   1       3468.92       3353.75        54.64 o
   5  13   1          4.50          4.35         3.41 o
   6  13   1        215.66        202.97        12.01 o
   7  13   1        100.97         85.22         7.80 o
   8  13   1        440.22        440.72        19.38 o
   9  13   1         34.69         36.94         8.51 o
 -10  14   1         98.74        110.66        14.79 o
  -9  14   1         15.05         19.37         5.07 o
  -8  14   1        475.97        459.27        16.71 o
  -7  14   1         88.25         88.48        10.53 o
  -6  14   1        205.52        213.76        10.67 o
  -5  14   1        111.59        115.65         7.95 o
  -4  14   1       3710.10       3631.39        66.53 o
  -3  14   1       1090.02       1052.41        18.94 o
  -2  14   1        513.14        480.21        10.79 o
  -1  14   1         43.20         32.70         3.33 o
   0  14   1        679.39        671.70        13.38 o
   1  14   1          2.40          3.51         1.76 o
   2  14   1          0.09          3.04         1.98 o
   3  14   1         38.33         44.86         5.31 o
   4  14   1       2762.41       2712.88        52.01 o
   5  14   1        223.75        220.53        10.16 o
   6  14   1         18.51         17.44         4.31 o
   7  14   1        325.76        385.19        18.02 o
   8  14   1          2.02          4.64         3.09 o
   9  14   1         65.22         84.34        13.33 o
 -10  15   1         39.79         34.67        13.87 o
  -9  15   1        153.34        173.56        12.46 o
  -8  15   1         23.51         20.24         5.39 o
  -7  15   1          3.49          4.72         3.49 o
  -6  15   1         20.84         16.66         4.50 o
  -5  15   1          2.73          3.43         3.54 o
  -4  15   1        471.29        522.31        16.00 o
  -3  15   1       1319.74       1292.75        22.49 o
  -2  15   1          7.00          5.90         2.12 o
  -1  15   1        482.02        423.37        10.19 o
   0  15   1        689.94        693.23        14.02 o
   1  15   1         15.24         18.60         3.10 o
   2  15   1       1180.22       1164.76        29.64 o
   3  15   1         31.43         34.54         5.00 o
   4  15   1        491.69        443.69        14.87 o
   5  15   1         14.58         15.91         4.26 o
   6  15   1         10.12         15.99         5.32 o
   7  15   1         11.50         19.70        10.79 o
   8  15   1        112.75        137.14        11.00 o
   9  15   1         48.58         74.73        10.71 o
  -9  16   1          7.30          8.50         7.27 o
  -8  16   1        237.77        281.19        15.79 o
  -7  16   1        132.25        125.70        10.65 o
  -6  16   1          2.89          2.72         3.38 o
  -5  16   1        261.60        254.31        11.35 o
  -4  16   1       2120.60       2008.10        43.43 o
  -3  16   1       1055.30        979.09        20.73 o
  -2  16   1        772.07        736.98        15.12 o
  -1  16   1        889.01        818.30        16.15 o
   0  16   1         13.80         10.44         2.58 o
   1  16   1        334.68        311.69        10.03 o
   2  16   1       2076.07       1980.65        35.37 o
   3  16   1        304.30        328.81        12.34 o
   4  16   1        110.20        120.94         8.56 o
   5  16   1       1652.97       1685.03        37.16 o
   6  16   1         50.77         45.70        11.56 o
   7  16   1        103.59        105.88         9.93 o
   8  16   1          6.84          6.34         3.95 o
   9  16   1         19.80         17.72         8.67 o
  -9  17   1         43.06         36.76         9.39 o
  -8  17   1        103.91        124.70        10.37 o
  -7  17   1         34.13         42.25         8.02 o
  -6  17   1          0.13          0.00         3.13 o
  -5  17   1         20.41         14.90         6.29 o
  -4  17   1        191.46        193.18         9.87 o
  -3  17   1         54.77         52.60         5.05 o
  -2  17   1          0.81          1.41         2.09 o
  -1  17   1       1435.69       1441.05        25.14 o
   0  17   1        141.55        157.40         7.50 o
   1  17   1        571.89        586.93        17.47 o
   2  17   1         35.02         22.55         3.90 o
   3  17   1       1389.01       1396.70        31.33 o
   4  17   1         40.64         50.32         6.35 o
   5  17   1        191.52        180.61        12.24 o
   6  17   1        227.40        238.23        14.30 o
   7  17   1         45.54         74.94         9.86 o
   8  17   1         80.48         97.72        10.20 o
   9  17   1         92.58        127.89        26.96 o
  -9  18   1          4.18          5.48         7.22 o
  -8  18   1          0.05          2.21         3.26 o
  -7  18   1         49.18         63.73         8.68 o
  -6  18   1          5.80         10.44         4.80 o
  -5  18   1        147.33        131.61        10.64 o
  -4  18   1         23.04         24.19         5.55 o
  -3  18   1        793.14        852.72        43.59 o
  -2  18   1        434.88        483.40        15.34 o
  -1  18   1          5.34          7.12         2.95 o
   0  18   1         68.64         45.06         4.27 o
   1  18   1        247.17        213.27         8.55 o
   2  18   1        125.29        130.45        10.19 o
   3  18   1        315.80        292.12        12.08 o
   4  18   1         48.69         50.04         6.66 o
   5  18   1        614.21        639.15        24.09 o
   6  18   1         45.53         37.94         7.14 o
   7  18   1         87.61        100.96        10.45 o
   8  18   1          0.86          8.79         5.70 o
  -8  19   1         53.39         63.64         9.36 o
  -7  19   1        268.58        302.06        16.29 o
  -6  19   1        473.16        560.69        28.67 o
  -5  19   1        136.91        158.15        11.32 o
  -4  19   1        192.80        190.24        12.00 o
  -3  19   1          7.81         13.61         6.47 o
  -2  19   1         18.89         19.66         4.43 o
  -1  19   1          1.46          2.10         2.55 o
   0  19   1        590.33        595.54        15.63 o
   1  19   1        147.68        145.83         7.45 o
   2  19   1         61.45         53.91         6.39 o
   3  19   1        129.12        119.63        10.51 o
   4  19   1        408.43        421.43        18.47 o
   5  19   1         49.35         46.57         8.15 o
   6  19   1        730.05        806.48        28.86 o
   7  19   1          5.97         18.18         5.65 o
   8  19   1          2.42          0.00         7.34 o
  -8  20   1        366.28        383.40        36.56 o
  -7  20   1        418.71        494.24        32.80 o
  -6  20   1         26.21         31.62         6.20 o
  -5  20   1          3.41          9.81        11.56 o
  -4  20   1        459.50        481.12        25.33 o
  -3  20   1          0.60          0.00         5.15 o
  -2  20   1        253.97        287.26        14.32 o
  -1  20   1        172.70        154.49         8.73 o
   0  20   1         14.03          3.64         2.77 o
   1  20   1        266.60        243.67         9.55 o
   2  20   1          2.95          6.70         3.35 o
   3  20   1          0.47          5.65         4.45 o
   4  20   1          6.20          6.23         4.33 o
   5  20   1        243.92        258.55        14.89 o
   6  20   1        263.80        320.24        17.39 o
   7  20   1          3.94         18.28         7.94 o
  -8  21   1        194.50        188.75        29.28 o
  -7  21   1          5.40          9.31         6.79 o
  -6  21   1         26.89         29.72        11.94 o
  -5  21   1         13.76         16.40        16.95 o
  -4  21   1         90.10        114.36        13.04 o
  -3  21   1         47.81         42.39         9.26 o
  -2  21   1        196.29        155.55        14.51 o
  -1  21   1         17.27         18.49         5.59 o
   0  21   1          4.73          9.88         4.50 o
   1  21   1        222.09        220.69        12.59 o
   2  21   1        442.38        481.80        18.57 o
   3  21   1         16.51         18.82         7.71 o
   4  21   1        758.16        817.89        41.64 o
   5  21   1        108.54        148.74        11.67 o
   6  21   1         87.52        108.04        11.04 o
   7  21   1         96.30        152.77        18.10 o
  -6  22   1        374.31        375.11        25.00 o
  -5  22   1         66.60         78.19        12.94 o
  -4  22   1        169.19        167.58        43.14 o
  -3  22   1         64.96         81.30        12.53 o
  -2  22   1        299.89        317.82        19.61 o
  -1  22   1        390.49        358.19        16.58 o
   0  22   1         99.62        105.66         9.61 o
   1  22   1         36.47         43.91         7.99 o
   2  22   1         16.44         14.92         5.92 o
   3  22   1         12.57         11.50         5.19 o
   4  22   1         31.85         27.95         6.78 o
   5  22   1        201.15        220.30        14.13 o
   6  22   1          9.09         18.69        11.30 o
  -6  23   1        156.31        208.01        28.51 o
  -5  23   1          0.04          0.00         5.45 o
  -4  23   1         52.53         30.48        16.56 o
  -3  23   1         93.56        118.52        26.96 o
  -2  23   1          0.37          3.60         4.06 o
  -1  23   1        705.94        628.53        23.10 o
   0  23   1          8.18         12.81         4.98 o
   1  23   1        267.43        218.80        24.65 o
   2  23   1         73.85         73.35        13.87 o
   3  23   1         43.20         68.10        11.44 o
   4  23   1        183.67        203.99        14.07 o
   5  23   1         24.77         40.60         8.10 o
   6  23   1        127.40        124.17        18.43 o
  -5  24   1        232.00        262.96        36.60 o
  -4  24   1         60.69         53.87        10.90 o
  -3  24   1        130.36        119.15        22.73 o
  -2  24   1          1.20          1.30         4.26 o
  -1  24   1        403.01        390.20        17.78 o
   0  24   1          3.71          5.42         5.64 o
   1  24   1        130.25        157.17        21.57 o
   2  24   1         43.91         77.81        19.26 o
   3  24   1        106.03         94.78        13.27 o
   4  24   1          7.43          2.59         6.79 o
   5  24   1        270.06        375.20        37.75 o
  -4  25   1         40.75         23.88         9.26 o
  -3  25   1         26.47         24.23         8.98 o
  -2  25   1         70.90         85.84        23.11 o
  -1  25   1         14.18         14.64         6.54 o
   0  25   1        319.54        347.45        30.43 o
   1  25   1        394.68        355.94        32.36 o
   2  25   1         26.60         25.42        11.56 o
   3  25   1          0.32          0.00         6.93 o
   4  25   1        101.39        188.75        30.05 o
  -4  26   1          6.52          0.00        14.64 o
  -3  26   1        234.03        261.62        20.80 o
  -2  26   1          2.57          8.21         6.11 o
  -1  26   1        164.14        147.92        20.03 o
   0  26   1         17.81         23.88        10.79 o
   1  26   1          0.52         15.41         8.47 o
   2  26   1          6.07         22.34         9.25 o
  -3  27   1        274.15        281.20        34.67 o
  -2  27   1         26.61         42.37        13.87 o
  -1  27   1        308.39        422.12        33.13 o
   0  27   1          0.12          0.00         5.39 o
   1  27   1        130.94        131.74        18.49 o
 -12   0   2        463.13        418.26        34.67 o
 -10   0   2        126.00         95.45        18.49 o
  -8   0   2       1272.91       1106.96        36.45 o
  -6   0   2       1033.01       1099.71        26.47 o
  -4   0   2       3286.02       3413.26        94.81 o
  -2   0   2      48584.80      39726.95       849.42 o
   0   0   2       7192.11       7985.73       147.65 o
   2   0   2         21.48         16.76         2.68 o
   4   0   2         58.89         38.17         3.59 o
   6   0   2        158.87        143.88        10.61 o
   8   0   2         30.53         27.14         6.83 o
  10   0   2        738.78        643.11        29.11 o
 -12   1   2         94.50        117.66        13.34 o
 -11   1   2         26.76         13.12         5.04 o
 -10   1   2        403.46        389.32        14.85 o
  -9   1   2        193.41        184.00         9.64 o
  -8   1   2        281.21        259.90        10.53 o
  -7   1   2         51.28         45.35         4.03 o
  -6   1   2       1808.46       1833.30        38.04 o
  -5   1   2        533.97        544.66        10.60 o
  -4   1   2        821.17        747.41        12.70 o
  -3   1   2        602.44        606.47        15.87 o
  -2   1   2       2099.10       2058.25        28.60 o
  -1   1   2       2250.00       2377.94        38.98 o
   0   1   2       3405.26       3622.38        48.32 o
   1   1   2         25.33         27.95         2.01 o
   2   1   2       3155.45       3169.55        43.40 o
   3   1   2        718.43        733.13        12.48 o
   4   1   2       2292.39       2457.76        35.51 o
   5   1   2        170.67        169.38         7.52 o
   6   1   2       1503.33       1369.39        29.07 o
   7   1   2        175.99        158.03        11.01 o
   8   1   2        116.07        130.25         8.45 o
   9   1   2         54.71         42.41         6.10 o
  10   1   2        533.96        511.12        17.87 o
  11   1   2         35.64         23.04         4.56 o
 -12   2   2         65.58         65.78        12.39 o
 -11   2   2        393.20        387.73        18.37 o
 -10   2   2        130.63        123.10         9.96 o
  -9   2   2        241.54        242.67        11.08 o
  -8   2   2        383.53        335.72        12.18 o
  -7   2   2         45.40         31.22         3.80 o
  -6   2   2        141.02        157.23         7.23 o
  -5   2   2        400.16        420.25         8.94 o
  -4   2   2       1372.64       1379.51        21.03 o
  -3   2   2       6361.47       6324.77        84.15 o
  -2   2   2       2334.40       2323.93        40.04 o
  -1   2   2        165.30        168.27         7.24 o
   0   2   2       7729.72       8489.52       111.06 o
   1   2   2        187.30        183.75         4.31 o
   2   2   2          2.67          3.47         1.24 o
   3   2   2       3999.17       4251.04        65.16 o
   4   2   2         21.76         29.43         2.41 o
   5   2   2          2.76          9.65         2.25 o
   6   2   2         13.70         10.52         3.33 o
   7   2   2         21.94         31.25         4.76 o
   8   2   2        111.66         97.56         7.75 o
   9   2   2         85.88         65.89         7.19 o
  10   2   2        306.33        271.29        12.96 o
  11   2   2          0.02          3.85         2.84 o
 -12   3   2         39.49         25.72        18.88 o
 -11   3   2        156.66        156.67        12.15 o
 -10   3   2         20.46         38.80         7.20 o
  -9   3   2        111.58        109.66         7.71 o
  -8   3   2         84.99         92.44         7.02 o
  -7   3   2        381.24        352.06        10.29 o
  -6   3   2       1021.13       1117.06        23.53 o
  -5   3   2        784.16        800.51        15.23 o
  -4   3   2        766.77        886.57        14.67 o
  -3   3   2       2860.37       2881.54        39.80 o
  -2   3   2       2259.90       2245.59        34.58 o
  -1   3   2          6.96          9.17         1.15 o
   0   3   2         12.54         17.53         2.10 o
   1   3   2        303.52        297.09         6.50 o
   2   3   2        277.69        276.49         8.33 o
   3   3   2        517.33        534.85         9.83 o
   4   3   2       3402.36       3534.63        49.55 o
   5   3   2        274.80        273.30         8.30 o
   6   3   2       1019.10        932.34        19.18 o
   7   3   2         59.18         49.26         5.88 o
   8   3   2         94.16         79.17         7.08 o
   9   3   2         59.61         68.06         7.86 o
  10   3   2        158.63        157.24        10.43 o
  11   3   2        453.18        463.49        27.18 o
 -12   4   2         99.90        116.17        11.98 o
 -11   4   2        381.42        369.76        24.49 o
 -10   4   2          7.76          5.03         4.58 o
  -9   4   2        425.08        416.37        17.49 o
  -8   4   2        141.14        128.25         7.67 o
  -7   4   2        608.37        603.19        14.34 o
  -6   4   2         64.35         58.50         3.58 o
  -5   4   2       5511.61       5705.36        78.02 o
  -4   4   2       3707.19       4100.71        56.41 o
  -3   4   2        598.89        536.34         9.54 o
  -2   4   2        134.29        128.98         4.40 o
  -1   4   2        715.29        773.37        12.02 o
   0   4   2       1121.31       1134.16        18.64 o
   1   4   2       1233.69       1285.77        18.78 o
   2   4   2         29.92         56.01         3.96 o
   3   4   2       2098.70       2127.38        30.76 o
   4   4   2        651.70        697.26        19.02 o
   5   4   2       1588.34       1518.02        27.13 o
   6   4   2        383.34        347.18        10.17 o
   7   4   2        214.60        205.87         9.70 o
   8   4   2        242.95        234.75        10.84 o
   9   4   2          1.24          1.96         3.14 o
  10   4   2         87.74         69.52         7.55 o
  11   4   2         29.80         28.29        13.87 o
 -12   5   2        419.45        434.93        24.51 o
 -11   5   2        213.94        247.78        14.67 o
 -10   5   2          5.42          5.67         4.34 o
  -9   5   2        128.53        116.54         9.91 o
  -8   5   2         12.75          6.53         2.93 o
  -7   5   2        365.68        336.47        10.19 o
  -6   5   2         91.88         84.24         4.92 o
  -5   5   2         50.74         55.83         3.30 o
  -4   5   2        519.45        533.63        10.71 o
  -3   5   2        375.84        405.68         8.89 o
  -2   5   2       1630.37       1668.17        24.57 o
  -1   5   2        539.08        525.20         8.93 o
   0   5   2        694.01        721.08        12.99 o
   1   5   2          0.25          0.50         1.04 o
   2   5   2        564.67        662.81        15.85 o
   3   5   2       3217.76       3614.72        50.87 o
   4   5   2        235.68        242.88        10.15 o
   5   5   2         87.53         69.76         4.55 o
   6   5   2        114.89        103.60         6.05 o
   7   5   2        217.60        187.51        13.90 o
   8   5   2          6.72          5.84         3.78 o
   9   5   2        512.41        459.83        16.17 o
  10   5   2         26.30         17.39         6.91 o
  11   5   2        144.68        171.80        19.26 o
 -12   6   2        211.68        220.77        20.03 o
 -11   6   2        254.60        240.29        14.35 o
 -10   6   2        114.62         96.06         9.73 o
  -9   6   2         57.27         67.11         8.87 o
  -8   6   2         98.81        110.75        12.34 o
  -7   6   2        191.42        187.50         7.49 o
  -6   6   2        168.44        185.35         8.60 o
  -5   6   2        715.19        774.79        14.01 o
  -4   6   2        950.61       1123.66        19.46 o
  -3   6   2       1341.71       1366.73        20.81 o
  -2   6   2        141.79        152.33         4.73 o
  -1   6   2         66.58         59.35         2.74 o
   0   6   2         21.26         21.04         2.25 o
   1   6   2        290.94        278.89         7.87 o
   2   6   2       1225.85       1307.76        19.94 o
   3   6   2         69.70         63.98         4.77 o
   4   6   2        176.34        183.73        11.21 o
   5   6   2        571.25        533.37        12.89 o
   6   6   2       2190.00       2004.38        35.39 o
   7   6   2          2.98          2.31         3.05 o
   8   6   2          1.42          1.99         3.00 o
   9   6   2        250.19        248.64        11.72 o
  10   6   2          5.73          8.29         5.30 o
  11   6   2        117.92        108.63        14.64 o
 -12   7   2        163.31        198.77        23.88 o
 -11   7   2        142.77        171.06        12.29 o
 -10   7   2       1318.74       1324.78        69.23 o
  -9   7   2        255.83        240.25        13.73 o
  -8   7   2        338.63        318.41        18.57 o
  -7   7   2        135.10        124.74         6.33 o
  -6   7   2          0.19          1.20         1.91 o
  -5   7   2        321.27        332.22        10.28 o
  -4   7   2       2798.62       2782.52        39.97 o
  -3   7   2        970.41       1004.36        17.69 o
  -2   7   2       5941.59       6055.06        90.43 o
  -1   7   2       1559.11       1691.54        24.69 o
   0   7   2       1803.78       1850.25        28.40 o
   1   7   2       4355.04       4403.23        59.79 o
   2   7   2        126.48        159.07         6.60 o
   3   7   2         11.91         12.51         1.81 o
   4   7   2        211.00        176.69         6.50 o
   5   7   2        292.35        318.86         9.59 o
   6   7   2         40.00         35.44         4.09 o
   7   7   2        882.25        774.15        18.19 o
   8   7   2        634.04        601.70        18.24 o
   9   7   2         19.04          5.34         4.85 o
  10   7   2         61.40         37.70         7.35 o
  11   7   2         57.06         43.14        11.56 o
 -11   8   2          5.16          6.07         3.84 o
 -10   8   2        612.11        597.67        23.22 o
  -9   8   2         26.08         10.81         3.97 o
  -8   8   2         27.14         17.38         4.52 o
  -7   8   2         16.49         15.89         4.11 o
  -6   8   2          0.10          1.24         1.78 o
  -5   8   2         86.36         94.28         4.09 o
  -4   8   2        194.46        210.47         6.14 o
  -3   8   2         20.32         25.86         3.10 o
  -2   8   2         49.64         65.86         3.16 o
  -1   8   2       2542.29       2841.92        39.95 o
   0   8   2        264.39        262.85         6.11 o
   1   8   2        163.93        164.35         4.64 o
   2   8   2        721.40        798.03        13.63 o
   3   8   2         62.07         59.99         2.95 o
   4   8   2          0.63          4.37         2.07 o
   5   8   2          6.50          6.08         3.09 o
   6   8   2        748.88        711.98        21.90 o
   7   8   2        229.05        220.43        13.88 o
   8   8   2        183.23        193.90        12.00 o
   9   8   2        151.97        143.18        17.04 o
  10   8   2         37.54         54.66         8.72 o
 -11   9   2          0.03         10.31         4.73 o
 -10   9   2         75.35         84.49         9.36 o
  -9   9   2          3.30          2.00         2.85 o
  -8   9   2          1.83          0.80         2.61 o
  -7   9   2         44.50         49.22         5.85 o
  -6   9   2       1525.95       1469.82        31.58 o
  -5   9   2         35.95         27.85         2.79 o
  -4   9   2        665.60        771.38        14.09 o
  -3   9   2        910.77        960.24        16.08 o
  -2   9   2       6967.51       7358.92        98.72 o
  -1   9   2       1872.34       2043.01        29.93 o
   0   9   2       4185.77       4250.88        69.29 o
   1   9   2        479.53        529.13        10.09 o
   2   9   2         10.33         16.90         2.15 o
   3   9   2         26.47         15.82         1.98 o
   4   9   2        141.12        135.02         5.87 o
   5   9   2         33.57         32.93         3.88 o
   6   9   2        254.63        262.87         9.45 o
   7   9   2        828.03        738.00        27.14 o
   8   9   2        860.65        818.23        26.57 o
   9   9   2          1.21          0.77         3.94 o
  10   9   2          4.41          4.00         4.57 o
 -11  10   2        215.19        230.26        14.59 o
 -10  10   2        117.64        112.79        10.29 o
  -9  10   2        721.36        675.08        20.77 o
  -8  10   2       1347.33       1276.31        30.51 o
  -7  10   2          0.21          0.78         3.05 o
  -6  10   2        278.73        260.84        12.00 o
  -5  10   2       3033.62       2856.60        53.25 o
  -4  10   2       1582.35       1540.84        30.47 o
  -3  10   2        111.05         81.44         3.72 o
  -2  10   2          0.83          1.16         1.55 o
  -1  10   2       4104.68       4384.71        60.62 o
   0  10   2       2937.88       3178.00        44.88 o
   1  10   2        299.45        326.06         7.44 o
   2  10   2        152.75        168.56         5.26 o
   3  10   2        302.09        299.45         8.50 o
   4  10   2          1.96          2.13         2.03 o
   5  10   2        616.45        637.63        15.35 o
   6  10   2        197.76        216.88        11.23 o
   7  10   2          6.57          6.41         4.00 o
   8  10   2        208.26        202.55        12.57 o
   9  10   2        198.95        175.40        12.31 o
  10  10   2        388.43        355.89        36.17 o
 -11  11   2        625.54        644.61        29.56 o
 -10  11   2          0.23          2.50         3.92 o
  -9  11   2         54.34         43.20         6.05 o
  -8  11   2         21.53         30.44         5.40 o
  -7  11   2        727.65        661.54        19.32 o
  -6  11   2        141.90        134.67         8.03 o
  -5  11   2        449.08        402.15        15.10 o
  -4  11   2        231.93        227.38         6.55 o
  -3  11   2         47.66         39.50         2.99 o
  -2  11   2        210.94        247.17         6.56 o
  -1  11   2        809.95        860.75        15.05 o
   0  11   2       1488.08       1530.21        23.84 o
   1  11   2          8.50         12.14         2.05 o
   2  11   2        964.77        949.00        16.77 o
   3  11   2        446.70        429.51        11.01 o
   4  11   2        504.84        506.40        14.88 o
   5  11   2       1119.88       1118.66        26.35 o
   6  11   2        671.56        683.99        19.49 o
   7  11   2        437.82        397.23        15.99 o
   8  11   2        284.34        265.01        21.07 o
   9  11   2        224.90        237.50        19.66 o
 -11  12   2        194.97        217.26        22.34 o
 -10  12   2          5.48          7.13         4.19 o
  -9  12   2        333.06        318.69        13.84 o
  -8  12   2        182.69        157.91         9.78 o
  -7  12   2       1494.08       1391.96        32.13 o
  -6  12   2          9.89          5.55         4.72 o
  -5  12   2       2821.95       2662.88        58.85 o
  -4  12   2        665.87        654.63        14.98 o
  -3  12   2       1097.02       1051.33        18.24 o
  -2  12   2       1174.65       1279.15        21.05 o
  -1  12   2       1572.88       1619.34        25.41 o
   0  12   2         44.18         34.69         2.94 o
   1  12   2        531.62        539.88        11.00 o
   2  12   2        390.98        368.49         8.75 o
   3  12   2        375.17        345.91        11.81 o
   4  12   2        274.92        274.37        10.93 o
   5  12   2       1639.89       1666.20        38.59 o
   6  12   2         54.73         63.70         8.23 o
   7  12   2        105.03        121.05         8.48 o
   8  12   2          4.35          6.41         3.22 o
   9  12   2        201.28        188.90        16.01 o
 -10  13   2          1.81          1.22         3.53 o
  -9  13   2        109.38        121.39         8.85 o
  -8  13   2        268.68        264.09        12.48 o
  -7  13   2        112.83        110.60         8.26 o
  -6  13   2         57.94         54.75         6.42 o
  -5  13   2        585.74        571.09        16.85 o
  -4  13   2        291.96        317.14         9.81 o
  -3  13   2          6.42         12.79         2.24 o
  -2  13   2        333.91        323.42         8.21 o
  -1  13   2         25.88         14.55         2.39 o
   0  13   2        188.94        202.70         7.13 o
   1  13   2         75.78         66.33         4.53 o
   2  13   2       1394.34       1366.68        25.48 o
   3  13   2       4675.37       4680.82        82.59 o
   4  13   2        211.39        213.62        10.95 o
   5  13   2        121.70        122.65         8.20 o
   6  13   2        258.17        275.38        17.35 o
   7  13   2        295.61        303.63        13.16 o
   8  13   2         18.07         15.87         3.98 o
   9  13   2         82.22         93.66        13.10 o
 -10  14   2         27.98         25.24         5.38 o
  -9  14   2        108.73        104.15         8.21 o
  -8  14   2          9.44         15.72         5.34 o
  -7  14   2         48.57         52.31         6.69 o
  -6  14   2        243.34        246.53        15.01 o
  -5  14   2       3062.95       2915.56        55.84 o
  -4  14   2        388.95        383.50        13.07 o
  -3  14   2       1434.15       1407.55        26.41 o
  -2  14   2        142.22        145.49         5.61 o
  -1  14   2        604.26        552.67        11.79 o
   0  14   2         17.76         20.82         3.70 o
   1  14   2       1648.74       1592.96        28.99 o
   2  14   2        259.58        227.57        11.74 o
   3  14   2        132.36        121.04         9.81 o
   4  14   2         74.86         76.80         6.85 o
   5  14   2        133.50        138.62         8.76 o
   6  14   2         37.81         33.12         6.10 o
   7  14   2        752.44        750.28        22.31 o
   8  14   2        105.04        129.09        10.65 o
   9  14   2        304.08        325.73        25.81 o
 -10  15   2         42.29         35.50        16.15 o
  -9  15   2         18.31         17.58         4.35 o
  -8  15   2         97.22        108.82        10.45 o
  -7  15   2         18.80         22.11         5.15 o
  -6  15   2        536.89        528.45        17.19 o
  -5  15   2        290.69        273.43        11.49 o
  -4  15   2         47.11         51.64         5.92 o
  -3  15   2         93.80         95.94         5.66 o
  -2  15   2        431.52        414.77        10.22 o
  -1  15   2         38.61         52.40         4.47 o
   0  15   2        994.82        944.72        19.76 o
   1  15   2         83.19         78.44         7.00 o
   2  15   2       1457.43       1494.48        28.19 o
   3  15   2       4696.40       4849.64        86.42 o
   4  15   2        102.75        139.18         8.59 o
   5  15   2          6.89          5.07         3.68 o
   6  15   2         24.23         22.24         5.09 o
   7  15   2         52.05         54.56         7.02 o
   8  15   2        115.47        114.65        10.99 o
 -10  16   2         24.21         29.01        11.16 o
  -9  16   2         75.45         75.98         9.45 o
  -8  16   2        105.69        145.16        17.79 o
  -7  16   2         16.29         12.52         4.37 o
  -6  16   2        466.67        446.59        22.61 o
  -5  16   2       1031.27        976.79        24.89 o
  -4  16   2        279.47        268.65        11.08 o
  -3  16   2        106.33         99.13         5.94 o
  -2  16   2        369.40        359.33        12.31 o
  -1  16   2        540.91        505.40        13.32 o
   0  16   2        715.72        711.20        16.50 o
   1  16   2        237.39        270.13         9.36 o
   2  16   2         93.99         84.02         6.71 o
   3  16   2          5.99          4.38         3.46 o
   4  16   2        292.33        275.04        12.11 o
   5  16   2         68.76         65.77         7.64 o
   6  16   2         37.32         29.12         5.13 o
   7  16   2          1.32          4.16         4.52 o
   8  16   2         34.86         28.45         6.89 o
 -10  17   2        105.60        119.42        29.28 o
  -9  17   2         54.60         56.68         8.63 o
  -8  17   2         56.58         43.97         9.43 o
  -7  17   2        286.09        279.84        12.86 o
  -6  17   2        442.53        434.84        16.57 o
  -5  17   2          0.27          2.82         3.03 o
  -4  17   2          2.70          1.17         2.86 o
  -3  17   2        455.00        425.12        14.23 o
  -2  17   2         48.31         48.16         5.85 o
  -1  17   2        426.36        382.90        15.88 o
   0  17   2        879.16        842.76        18.93 o
   1  17   2       1410.09       1420.06        27.64 o
   2  17   2        773.69        759.78        20.57 o
   3  17   2        458.34        482.12        16.01 o
   4  17   2          4.43          5.68         3.79 o
   5  17   2         34.10         31.83         5.61 o
   6  17   2        288.21        360.49        17.89 o
   7  17   2        165.35        224.30        14.35 o
   8  17   2          3.91          2.98         4.58 o
  -9  18   2         75.09         96.59        13.87 o
  -8  18   2        100.79        108.03         9.96 o
  -7  18   2        462.19        517.12        33.29 o
  -6  18   2         91.27         87.47         7.87 o
  -5  18   2        461.97        438.09        19.93 o
  -4  18   2        354.09        329.83        15.47 o
  -3  18   2       1297.17       1132.36        27.10 o
  -2  18   2         70.24         53.97         6.25 o
  -1  18   2        688.01        684.25        19.16 o
   0  18   2         68.06         84.72         5.89 o
   1  18   2        169.91        208.69         9.77 o
   2  18   2         36.87         36.30         5.44 o
   3  18   2         63.30         63.27         7.32 o
   4  18   2        157.09        171.70        10.37 o
   5  18   2        152.33        186.92        10.63 o
   6  18   2        109.25        137.28        11.41 o
   7  18   2        115.99        119.79        11.16 o
   8  18   2         29.07         21.57        14.64 o
  -9  19   2         66.17         64.72        19.26 o
  -8  19   2          0.55         10.83         4.98 o
  -7  19   2          0.04          4.65         4.14 o
  -6  19   2         42.55         32.01         8.17 o
  -5  19   2        151.51        131.31        13.82 o
  -4  19   2         14.44          9.66         5.31 o
  -3  19   2          3.31          0.97         2.97 o
  -2  19   2         58.85         41.28         5.74 o
  -1  19   2        163.25        143.53         8.75 o
   0  19   2          2.30          3.05         3.62 o
   1  19   2          1.47          2.51         2.88 o
   2  19   2        118.30        138.76         9.01 o
   3  19   2        270.10        299.56        12.81 o
   4  19   2          1.30          4.35         3.50 o
   5  19   2         33.97         19.11        10.02 o
   6  19   2        298.51        346.23        17.92 o
   7  19   2          0.60          8.53         5.59 o
  -8  20   2         44.33         34.67        13.87 o
  -7  20   2        564.08        595.81        30.49 o
  -6  20   2          1.19          2.92         4.98 o
  -5  20   2        326.13        334.58        37.37 o
  -4  20   2         11.06          5.78         5.99 o
  -3  20   2        208.67        206.92        12.79 o
  -2  20   2        126.47        111.22         7.95 o
  -1  20   2          0.83          8.53         3.52 o
   0  20   2         28.68         20.34         4.83 o
   1  20   2        145.26        150.67         7.83 o
   2  20   2          8.47         16.81         4.63 o
   3  20   2        753.24        744.60        21.90 o
   4  20   2          0.11          7.11         3.75 o
   5  20   2        305.93        336.23        17.71 o
   6  20   2        109.76        132.05        12.96 o
   7  20   2        216.03        241.15        20.88 o
  -7  21   2          0.43         16.95        13.10 o
  -6  21   2        347.00        355.03        22.73 o
  -5  21   2         51.45         60.28        11.40 o
  -4  21   2          3.51          6.33         6.25 o
  -3  21   2        424.42        457.78        33.90 o
  -2  21   2         23.54         19.42         4.47 o
  -1  21   2         56.08         45.04         6.23 o
   0  21   2        514.26        454.08        15.85 o
   1  21   2        209.98        240.19        13.13 o
   2  21   2          5.08          8.51         3.68 o
   3  21   2         26.15         31.01         5.61 o
   4  21   2        161.20        188.31        13.01 o
   5  21   2         10.27          6.98         4.40 o
   6  21   2        145.38        194.26        14.67 o
  -6  22   2         64.46         43.67         9.76 o
  -5  22   2        345.64        393.71        24.51 o
  -4  22   2         10.27         10.59         7.34 o
  -3  22   2        286.28        259.09        18.52 o
  -2  22   2         52.88         36.02         6.51 o
  -1  22   2         42.34         59.28         7.33 o
   0  22   2         17.38         19.76         4.76 o
   1  22   2        192.04        191.38        11.90 o
   2  22   2          9.31         11.40         5.30 o
   3  22   2        136.68        153.60        11.71 o
   4  22   2          1.94          4.41         3.58 o
   5  22   2        430.61        515.54        22.90 o
   6  22   2         32.68         34.86        19.65 o
  -6  23   2        159.97        244.63        20.97 o
  -5  23   2        134.99        138.83        15.52 o
  -4  23   2         19.03          7.40         6.66 o
  -3  23   2         19.92         23.14         7.89 o
  -2  23   2        304.39        358.37        21.25 o
  -1  23   2          2.26          0.68         3.50 o
   0  23   2        890.98        823.38        27.36 o
   1  23   2         44.83         58.13         8.10 o
   2  23   2        276.13        265.64        14.53 o
   3  23   2          5.47         15.29         6.79 o
   4  23   2         85.45        123.10        11.10 o
   5  23   2        156.04        188.80        17.95 o
  -5  24   2        154.66        176.95        25.42 o
  -4  24   2         95.67        118.67        17.33 o
  -3  24   2          4.20          0.73         4.61 o
  -2  24   2        119.19        108.92        12.18 o
  -1  24   2         10.70         10.21         5.04 o
   0  24   2          0.08          1.96         5.37 o
   1  24   2          5.49         11.34         5.78 o
   2  24   2         11.08         16.18        10.79 o
   3  24   2        265.05        290.95        28.51 o
   4  24   2         28.63         39.29        14.64 o
   5  24   2          0.41          7.03        11.08 o
  -4  25   2         25.22         20.11         7.70 o
  -3  25   2         15.21         12.80        20.80 o
  -2  25   2        376.61        392.10        22.88 o
  -1  25   2          6.95          5.16         3.92 o
   0  25   2        118.25        109.66        11.84 o
   1  25   2          1.72         14.64        10.02 o
   2  25   2        380.52        462.95        38.52 o
  -3  26   2          9.88          3.52         5.44 o
  -2  26   2        152.28        143.84        14.68 o
  -1  26   2        286.53        281.14        22.17 o
   0  26   2        198.68        238.83        25.42 o
   1  26   2         90.77        110.94        18.49 o
  -2  27   2         56.86         53.86        10.60 o
  -1  27   2          8.15          6.30         5.14 o
   0  27   2          3.98          1.54         6.16 o
 -11   0   3        479.92        456.01        35.44 o
  -9   0   3       5988.83       5553.95       139.01 o
  -7   0   3        179.26        176.01        14.99 o
  -5   0   3       1688.15       1587.53        34.64 o
  -3   0   3        470.90        486.95        12.92 o
  -1   0   3      41202.32      39985.10       731.31 o
   1   0   3        503.62        477.40        12.67 o
   3   0   3        108.74         95.09         8.43 o
   5   0   3         29.12         35.35         5.10 o
   7   0   3       1354.24       1153.35        38.38 o
   9   0   3          4.31          8.17         5.37 o
  11   0   3         40.60         14.64         6.16 o
 -12   1   3          1.26          0.73         5.15 o
 -11   1   3        136.59        130.14        14.43 o
 -10   1   3         45.11         53.27         7.70 o
  -9   1   3         14.38         13.10         4.43 o
  -8   1   3          9.04          3.00         3.24 o
  -7   1   3         18.98         23.56         3.16 o
  -6   1   3         24.89         26.35         2.83 o
  -5   1   3       2006.79       2122.03        32.33 o
  -4   1   3        309.54        326.97         7.31 o
  -3   1   3        607.97        692.72        11.75 o
  -2   1   3      10934.79      11532.80       232.02 o
  -1   1   3      97020.43      71471.85      1574.58 o
   0   1   3       9042.56       9954.98       130.55 o
   1   1   3         91.65         84.42         3.34 o
   2   1   3         30.20         25.06         2.35 o
   3   1   3        117.99        104.26         4.57 o
   4   1   3          0.23          1.37         1.31 o
   5   1   3        544.93        517.60        12.33 o
   6   1   3         73.08         80.54         6.10 o
   7   1   3       5159.31       4619.53        82.82 o
   8   1   3          6.18          2.49         3.33 o
   9   1   3        508.19        469.56        16.67 o
  10   1   3          4.34          3.83         2.97 o
  11   1   3        315.34        317.41        26.19 o
 -12   2   3         48.04         50.34        17.72 o
 -11   2   3         23.16         23.93         8.12 o
 -10   2   3          0.44          3.46         3.73 o
  -9   2   3       5413.60       5084.15       105.95 o
  -8   2   3       1259.42       1230.35        24.53 o
  -7   2   3       1302.81       1284.19        21.98 o
  -6   2   3          1.73          0.86         1.65 o
  -5   2   3        607.89        530.38        15.05 o
  -4   2   3        534.35        561.22        10.46 o
  -3   2   3        682.08        613.07        11.48 o
  -2   2   3          0.11          2.43         1.36 o
  -1   2   3      14787.71      16174.09       210.54 o
   0   2   3      10234.04      10986.39       143.87 o
   1   2   3        138.75        146.77         4.21 o
   2   2   3        183.21        220.11         5.51 o
   3   2   3       3822.00       4061.29        52.07 o
   4   2   3        299.88        304.63         9.81 o
   5   2   3        288.25        279.58         8.49 o
   6   2   3        648.77        596.95        16.55 o
   7   2   3       2018.38       1727.95        36.68 o
   8   2   3         18.34         23.43         5.03 o
   9   2   3         30.34         28.06         5.39 o
  10   2   3          2.05          2.18         3.05 o
 -12   3   3         18.33         18.49         7.63 o
 -11   3   3          0.14          1.66         4.08 o
 -10   3   3        122.63        125.36        10.29 o
  -9   3   3          1.65          5.45         4.28 o
  -8   3   3        595.95        583.24        14.72 o
  -7   3   3          0.06          0.00         2.00 o
  -6   3   3         42.64         42.01         3.39 o
  -5   3   3        326.36        335.37         8.21 o
  -4   3   3       1106.47       1041.44        16.85 o
  -3   3   3       2747.03       2931.28        40.77 o
  -2   3   3        469.72        462.37        10.25 o
  -1   3   3       9355.16       9990.17       130.91 o
   0   3   3        344.62        410.88         7.54 o
   1   3   3        394.40        433.91         8.23 o
   2   3   3        122.06        143.74         4.65 o
   3   3   3       2713.22       2973.53        42.23 o
   4   3   3          6.21         14.10         2.07 o
   5   3   3         34.68         41.62         3.81 o
   6   3   3       1378.66       1391.74        30.04 o
   7   3   3       2559.27       2323.38        46.50 o
   8   3   3        402.00        375.33        14.20 o
   9   3   3          2.43          4.32         3.31 o
  10   3   3          0.10          3.04         3.23 o
 -12   4   3          1.38          4.44         5.70 o
 -11   4   3         24.68         19.07         5.77 o
 -10   4   3          0.33          0.00         3.73 o
  -9   4   3        316.48        305.45        14.81 o
  -8   4   3       1328.16       1281.82        29.11 o
  -7   4   3         44.16         47.60         4.47 o
  -6   4   3         74.78         58.92         3.86 o
  -5   4   3       3977.35       4188.03        58.39 o
  -4   4   3       1265.36       1154.11        18.32 o
  -3   4   3       2149.91       2035.34        32.79 o
  -2   4   3         59.93         71.90         3.65 o
  -1   4   3       1319.54       1411.53        22.45 o
   0   4   3          1.14          2.01         1.15 o
   1   4   3       1256.21       1246.08        18.91 o
   2   4   3       1578.82       1622.60        26.97 o
   3   4   3         15.97         15.10         2.06 o
   4   4   3        469.79        413.13        17.88 o
   5   4   3        210.04        197.83         7.30 o
   6   4   3       1311.97       1250.85        27.59 o
   7   4   3         91.44         78.59         7.67 o
   8   4   3        111.98        122.16         9.56 o
   9   4   3         10.40          5.80         3.64 o
  10   4   3        107.27        112.65        10.45 o
 -12   5   3         96.64        100.33        14.68 o
 -11   5   3         15.75         10.13         4.48 o
 -10   5   3          8.36         11.15         5.27 o
  -9   5   3          6.87         14.95         5.55 o
  -8   5   3        269.50        258.79        12.34 o
  -7   5   3        252.06        242.02        10.02 o
  -6   5   3       1767.57       1812.11        28.35 o
  -5   5   3          3.01          2.73         1.46 o
  -4   5   3        635.04        726.24        12.72 o
  -3   5   3         62.20         70.62         3.95 o
  -2   5   3        599.99        635.34        16.58 o
  -1   5   3         90.62        116.26         3.53 o
   0   5   3          0.56          1.17         1.42 o
   1   5   3         27.53         51.29         2.58 o
   2   5   3        499.80        467.25         9.76 o
   3   5   3        941.12       1152.25        32.26 o
   4   5   3         33.46         26.80         3.28 o
   5   5   3        738.96        726.22        16.06 o
   6   5   3         25.23         23.06         3.57 o
   7   5   3         31.11         32.64         4.95 o
   8   5   3        365.11        353.83        13.67 o
   9   5   3        124.01        122.91        14.99 o
  10   5   3         69.67         57.13         9.23 o
 -12   6   3        108.97        127.52        13.49 o
 -11   6   3        268.41        272.17        24.56 o
 -10   6   3        505.57        492.28        20.46 o
  -9   6   3         99.82         95.59         7.90 o
  -8   6   3         44.05         53.73         6.07 o
  -7   6   3        159.43        161.40         8.43 o
  -6   6   3          2.41          2.63         1.69 o
  -5   6   3        159.27        226.17         7.87 o
  -4   6   3        198.75        188.82         6.20 o
  -3   6   3        239.50        231.22         7.41 o
  -2   6   3        199.32        175.17         5.63 o
  -1   6   3        697.90        685.92        11.46 o
   0   6   3       1402.78       1426.76        23.87 o
   1   6   3        208.29        240.55         6.84 o
   2   6   3         36.03         24.34         3.69 o
   3   6   3        133.64        181.71         9.11 o
   4   6   3        551.03        530.99        24.37 o
   5   6   3        199.06        198.96         8.65 o
   6   6   3         73.68         77.20         6.49 o
   7   6   3         92.33        100.46         7.20 o
   8   6   3        333.51        328.80        13.62 o
   9   6   3          2.39          2.57         4.14 o
  10   6   3        184.21        195.40        13.06 o
 -12   7   3         97.53         65.49        16.18 o
 -11   7   3          8.58          5.99         4.30 o
 -10   7   3          0.15          5.21         4.19 o
  -9   7   3          2.30          3.58         3.52 o
  -8   7   3         33.25         35.74         5.46 o
  -7   7   3        671.84        676.38        18.67 o
  -6   7   3        707.92        731.77        16.64 o
  -5   7   3        381.89        420.68        12.76 o
  -4   7   3        307.47        359.84         8.43 o
  -3   7   3        666.11        687.40        14.02 o
  -2   7   3         18.04         22.10         2.03 o
  -1   7   3       2179.86       2180.99        31.27 o
   0   7   3        127.22        118.99         4.60 o
   1   7   3       3308.59       3304.83        51.04 o
   2   7   3       1663.45       1798.62        26.91 o
   3   7   3        916.43       1118.92        19.40 o
   4   7   3       1312.35       1392.59        25.57 o
   5   7   3       1677.62       1649.64        30.05 o
   6   7   3          0.81          3.54         2.49 o
   7   7   3        240.63        214.87        12.15 o
   8   7   3        222.13        199.47        12.41 o
   9   7   3         52.12         46.57         8.36 o
  10   7   3         27.35         32.01         6.68 o
 -12   8   3         10.70         10.02        10.02 o
 -11   8   3        262.00        226.60        14.35 o
 -10   8   3        181.45        167.83        21.82 o
  -9   8   3          3.62          2.29         2.93 o
  -8   8   3         13.66          6.30         3.98 o
  -7   8   3       1626.29       1540.81        33.60 o
  -6   8   3        615.78        609.11        17.62 o
  -5   8   3        132.04        170.45         7.80 o
  -4   8   3        567.00        588.76        11.35 o
  -3   8   3       4275.50       4465.49        68.41 o
  -2   8   3        200.53        243.63         5.89 o
  -1   8   3        488.07        493.61         9.28 o
   0   8   3         27.72         19.38         2.56 o
   1   8   3          0.21          0.71         1.68 o
   2   8   3        887.19       1017.54        16.83 o
   3   8   3         86.77         85.55         6.44 o
   4   8   3          0.42          3.75         2.26 o
   5   8   3        388.07        376.82        12.89 o
   6   8   3          1.52          1.95         3.01 o
   7   8   3        129.89        146.73        10.60 o
   8   8   3          5.53          4.62         4.00 o
   9   8   3          9.34          6.38         5.24 o
  10   8   3         77.24         57.78        13.87 o
 -11   9   3          2.71          7.55         4.14 o
 -10   9   3          1.14          1.89         3.99 o
  -9   9   3         14.38         23.37         5.15 o
  -8   9   3        198.56        199.85        10.35 o
  -7   9   3         20.50         12.32         3.98 o
  -6   9   3       1149.47       1067.57        25.02 o
  -5   9   3        745.48        758.38        25.61 o
  -4   9   3        202.73        212.09        12.23 o
  -3   9   3        900.10        893.32        18.95 o
  -2   9   3       2135.52       2267.22        33.03 o
  -1   9   3        145.33        146.70         5.68 o
   0   9   3        511.40        565.45        17.41 o
   1   9   3       1442.07       1460.55        25.60 o
   2   9   3        329.73        372.19        12.00 o
   3   9   3        617.64        542.27        12.70 o
   4   9   3          0.56          5.80         2.87 o
   5   9   3        897.82        871.62        25.47 o
   6   9   3        137.12        139.45         8.42 o
   7   9   3        164.94        162.64         9.54 o
   8   9   3         80.37         80.93         8.54 o
   9   9   3        324.41        306.26        14.79 o
  10   9   3        211.78        181.05        20.03 o
 -11  10   3          2.28          4.17         4.58 o
 -10  10   3         50.99         55.84         8.72 o
  -9  10   3        285.27        276.97        14.12 o
  -8  10   3          6.86          6.10         3.65 o
  -7  10   3       1311.68       1272.34        30.25 o
  -6  10   3       1309.05       1280.81        28.97 o
  -5  10   3         12.13          7.61         2.52 o
  -4  10   3        142.14        160.73         6.36 o
  -3  10   3         64.27         71.66         3.45 o
  -2  10   3         10.61          3.54         1.48 o
  -1  10   3        310.89        334.28         7.58 o
   0  10   3        690.00        687.58        14.34 o
   1  10   3        108.91         95.10         4.73 o
   2  10   3        183.59        144.97         5.88 o
   3  10   3        176.83        172.85         8.05 o
   4  10   3       2293.83       2261.36        44.18 o
   5  10   3         20.28         18.46         4.17 o
   6  10   3          0.36          0.00         2.67 o
   7  10   3         53.08         39.88         6.23 o
   8  10   3         44.28         65.32         8.57 o
   9  10   3          7.70          0.65         3.34 o
  10  10   3         30.79         29.28        10.02 o
 -11  11   3          0.65          2.44         4.19 o
 -10  11   3        116.18        142.03        11.33 o
  -9  11   3         61.13         61.45         7.32 o
  -8  11   3         61.98         73.96         7.74 o
  -7  11   3        753.77        724.98        20.66 o
  -6  11   3       1339.28       1288.20        29.26 o
  -5  11   3        209.23        204.46        10.14 o
  -4  11   3        217.93        223.98         7.76 o
  -3  11   3         16.22         21.92         3.02 o
  -2  11   3        186.96        187.36         5.57 o
  -1  11   3        153.29        193.81         5.63 o
   0  11   3         12.70          8.71         2.38 o
   1  11   3        253.25        258.06         8.11 o
   2  11   3        134.38        136.45         7.23 o
   3  11   3          6.87          8.54         3.17 o
   4  11   3       1423.51       1406.98        30.99 o
   5  11   3       1893.99       1837.21        44.36 o
   6  11   3         37.66         59.43         6.66 o
   7  11   3         13.11          6.42         3.64 o
   8  11   3          1.62          4.14         3.94 o
   9  11   3          0.06          1.87         3.79 o
  10  11   3          1.42          0.00         5.39 o
 -11  12   3         10.77          9.80         4.72 o
 -10  12   3         97.41        120.74         9.05 o
  -9  12   3          0.80          0.00         3.02 o
  -8  12   3         67.63         61.88         7.50 o
  -7  12   3         26.43         21.46         4.72 o
  -6  12   3        667.15        616.43        18.06 o
  -5  12   3         37.21         31.01         4.76 o
  -4  12   3        171.48        150.43         6.52 o
  -3  12   3        525.93        553.17        13.13 o
  -2  12   3          9.54          5.87         1.76 o
  -1  12   3         37.64         32.62         3.64 o
   0  12   3         28.65         26.80         3.51 o
   1  12   3         20.01         19.87         3.07 o
   2  12   3        307.80        317.34         9.72 o
   3  12   3        144.95        153.83         8.26 o
   4  12   3       2512.38       2452.34        48.32 o
   5  12   3        314.03        315.53        12.68 o
   6  12   3        218.32        223.55        11.15 o
   7  12   3         37.88         23.50         4.82 o
   8  12   3        104.69        132.08        10.62 o
   9  12   3         23.20         32.00         8.67 o
 -10  13   3         54.65         68.88         7.55 o
  -9  13   3          0.03          5.77         3.28 o
  -8  13   3         95.51        102.27         8.51 o
  -7  13   3        107.34        107.33         8.23 o
  -6  13   3        498.72        513.58        16.34 o
  -5  13   3        341.92        316.84        11.91 o
  -4  13   3        307.57        298.63         9.58 o
  -3  13   3        163.52        153.30         6.50 o
  -2  13   3        382.10        380.55        13.85 o
  -1  13   3         46.26         50.33         4.32 o
   0  13   3        212.58        224.60         7.82 o
   1  13   3         78.52         87.12         5.36 o
   2  13   3        596.93        564.98        13.91 o
   3  13   3        302.60        310.03        11.83 o
   4  13   3         28.09         32.69         5.29 o
   5  13   3         93.68         86.50         7.66 o
   6  13   3        182.81        205.37        18.35 o
   7  13   3         65.68         75.63         7.27 o
   8  13   3         13.70          8.93         4.39 o
 -11  14   3         53.65         69.34        11.56 o
 -10  14   3         22.48         33.74         5.66 o
  -9  14   3        216.81        228.78        13.30 o
  -8  14   3        126.74        120.79         9.33 o
  -7  14   3          5.31          0.31         3.31 o
  -6  14   3          7.48         13.98         3.93 o
  -5  14   3        231.82        233.51        10.45 o
  -4  14   3          2.45          5.18         2.52 o
  -3  14   3         24.23         29.42         3.77 o
  -2  14   3         11.56          8.00         3.10 o
  -1  14   3         15.86         17.06         3.04 o
   0  14   3        901.57        843.48        18.01 o
   1  14   3       1921.27       1872.78        33.39 o
   2  14   3         19.55         19.93         4.37 o
   3  14   3        199.12        223.47        10.52 o
   4  14   3        281.03        289.58        12.09 o
   5  14   3          0.04          1.85         3.17 o
   6  14   3         90.11        107.09         9.79 o
   7  14   3          0.18          1.78         2.82 o
   8  14   3         51.48         79.92        18.48 o
 -10  15   3         29.15         36.54         6.15 o
  -9  15   3         34.99         36.92         5.88 o
  -8  15   3         56.56         44.33         6.30 o
  -7  15   3         96.31         88.52         8.15 o
  -6  15   3        380.55        374.20        14.25 o
  -5  15   3        441.46        416.94        14.37 o
  -4  15   3         22.83         26.43         4.02 o
  -3  15   3         84.22         85.65         6.50 o
  -2  15   3         33.96         41.53         5.31 o
  -1  15   3       1179.28       1043.48        24.36 o
   0  15   3         66.46         56.62         4.89 o
   1  15   3        276.19        246.60         9.48 o
   2  15   3          5.14          9.82         3.68 o
   3  15   3        113.48        114.44         7.99 o
   4  15   3         56.63         55.27         6.70 o
   5  15   3         50.46         68.01         7.17 o
   6  15   3        204.22        190.33        13.23 o
   7  15   3        193.95        200.06        11.08 o
   8  15   3         41.81         47.73         8.03 o
 -10  16   3          0.09          7.80         6.56 o
  -9  16   3        246.46        274.81        13.51 o
  -8  16   3        181.38        168.75        10.39 o
  -7  16   3         69.77         89.24         7.96 o
  -6  16   3        184.18        175.21         9.96 o
  -5  16   3         37.70         37.82         6.85 o
  -4  16   3         94.25         80.82         6.80 o
  -3  16   3        399.70        371.64        13.18 o
  -2  16   3          0.01          0.67         2.65 o
  -1  16   3        990.99        852.38        21.57 o
   0  16   3       1181.08       1102.04        22.70 o
   1  16   3        439.65        440.05        12.67 o
   2  16   3        417.65        427.62        14.63 o
   3  16   3        901.19        887.87        23.56 o
   4  16   3        147.85        139.99         9.01 o
   5  16   3        117.49        103.90         8.22 o
   6  16   3          0.34          0.00         2.59 o
   7  16   3        101.16        129.00        11.78 o
   8  16   3         83.60        107.34        12.84 o
 -10  17   3          4.85         10.02        13.10 o
  -9  17   3          0.49          3.03         3.46 o
  -8  17   3         22.04         22.46         5.16 o
  -7  17   3         15.47         12.32         4.30 o
  -6  17   3        146.53        127.29        10.60 o
  -5  17   3        648.35        614.46        22.79 o
  -4  17   3         67.41         87.21         8.87 o
  -3  17   3         62.95         49.38         6.01 o
  -2  17   3        113.44        105.55         7.47 o
  -1  17   3       3211.11       2860.50        54.89 o
   0  17   3         86.68         91.15         7.08 o
   1  17   3        331.19        325.22        13.49 o
   2  17   3         71.29         91.06         7.73 o
   3  17   3        801.98        788.50        22.12 o
   4  17   3          2.14          4.61         3.72 o
   5  17   3        190.59        237.76        11.97 o
   6  17   3         40.79         46.96         6.56 o
   7  17   3        233.40        265.74        15.84 o
   8  17   3          9.82         26.96        16.95 o
  -9  18   3        194.12        311.25        31.59 o
  -8  18   3          8.12          3.13         4.75 o
  -7  18   3        164.02        146.58        11.71 o
  -6  18   3         27.51         30.49         6.64 o
  -5  18   3         26.27         42.00         7.35 o
  -4  18   3        410.67        366.64        16.55 o
  -3  18   3         31.51         46.88         6.15 o
  -2  18   3        114.56        123.81         8.15 o
  -1  18   3        410.86        356.14        13.28 o
   0  18   3         86.12         86.64         7.09 o
   1  18   3          6.59         12.11         3.31 o
   2  18   3        899.13        908.59        24.05 o
   3  18   3        166.83        178.63        10.35 o
   4  18   3         66.37         92.30         8.37 o
   5  18   3          7.96         11.92         4.33 o
   6  18   3         79.86        112.57        10.54 o
   7  18   3        109.21        129.82        12.85 o
  -8  19   3        869.69        985.55        42.45 o
  -7  19   3          8.33          3.72         3.95 o
  -6  19   3        105.52         89.12        10.68 o
  -5  19   3         80.96         79.35         9.28 o
  -4  19   3          0.44          5.55         4.40 o
  -3  19   3         21.62         14.34         4.37 o
  -2  19   3        448.38        413.70        16.22 o
  -1  19   3         39.01         34.83         5.67 o
   0  19   3         17.88         12.37         3.61 o
   1  19   3        270.14        270.88        14.18 o
   2  19   3        363.26        371.51        18.72 o
   3  19   3         64.27         70.54         7.32 o
   4  19   3         44.14         47.76         6.72 o
   5  19   3         43.61         31.69         5.35 o
   6  19   3        118.47        151.49        15.68 o
   7  19   3        282.49        392.31        27.47 o
  -8  20   3         86.94        107.09        22.34 o
  -7  20   3          0.21          5.74         4.81 o
  -6  20   3         81.79         71.93         9.74 o
  -5  20   3        107.63        120.43        16.22 o
  -4  20   3        201.57        192.05        12.53 o
  -3  20   3         14.51         13.88         4.52 o
  -2  20   3        295.82        265.59        12.12 o
  -1  20   3         48.90         44.01         6.13 o
   0  20   3        452.48        441.27        17.35 o
   1  20   3          0.22          6.69         3.94 o
   2  20   3        119.86        145.40        17.56 o
   3  20   3         12.42         11.39         4.27 o
   4  20   3        296.72        338.26        18.01 o
   5  20   3          0.79          4.93         3.71 o
   6  20   3        533.65        668.88        27.36 o
  -7  21   3         10.99          7.70         8.86 o
  -6  21   3        156.55        179.94        16.95 o
  -5  21   3        102.22         89.27        12.18 o
  -4  21   3        168.30        170.23        12.08 o
  -3  21   3        124.20        130.75        10.50 o
  -2  21   3         48.91         43.33         6.11 o
  -1  21   3        249.48        229.14        15.01 o
   0  21   3        153.18        165.61         9.91 o
   1  21   3         67.00         56.81         8.43 o
   2  21   3         51.60         45.70         7.55 o
   3  21   3        231.04        286.64        15.30 o
   4  21   3          4.53          8.81         3.78 o
   5  21   3         99.20        123.34        12.73 o
   6  21   3          3.03          1.23         7.69 o
  -6  22   3         19.56         16.52        17.72 o
  -5  22   3        453.03        474.15        53.54 o
  -4  22   3          7.37          1.16         5.45 o
  -3  22   3         20.24         11.47         4.69 o
  -2  22   3        347.58        358.85        14.50 o
  -1  22   3         46.27         52.82         6.92 o
   0  22   3        429.99        413.66        15.58 o
   1  22   3          2.07          1.55         3.73 o
   2  22   3         82.28         94.57         9.09 o
   3  22   3         34.07         30.43         9.35 o
   4  22   3         51.91         71.50        12.72 o
   5  22   3          9.64         20.03         7.46 o
  -6  23   3         10.19         13.10        11.56 o
  -5  23   3        243.76        293.22        20.70 o
  -4  23   3          9.35         12.09         6.11 o
  -3  23   3         60.77         73.46        11.95 o
  -2  23   3        156.04        163.73         9.71 o
  -1  23   3        184.90        195.79        10.78 o
   0  23   3         13.73         10.25         4.56 o
   1  23   3        172.82        174.39        11.96 o
   2  23   3          3.30          5.28         4.28 o
   3  23   3        824.57        949.42        31.93 o
   4  23   3        109.67        140.93        15.22 o
  -5  24   3        197.00        221.87        19.41 o
  -4  24   3          4.75          8.99         5.70 o
  -3  24   3        237.37        270.00        30.43 o
  -2  24   3          4.93          6.56         4.08 o
  -1  24   3        133.81        161.69        15.82 o
   0  24   3         84.12         92.37         9.84 o
   1  24   3         21.33         19.58         5.50 o
   2  24   3         58.99         83.91         9.61 o
   3  24   3         10.09         13.79         7.55 o
   4  24   3         38.89         37.75        16.95 o
  -4  25   3         24.10         24.99         8.51 o
  -3  25   3         90.76        111.64        12.59 o
  -2  25   3         86.94        108.52        12.49 o
  -1  25   3        306.22        331.06        16.55 o
   0  25   3        140.70        177.83        14.91 o
   1  25   3        245.48        277.99        15.52 o
   2  25   3          6.16          3.47         7.08 o
   3  25   3        169.03        236.52        30.05 o
  -3  26   3        220.15        200.95        18.70 o
  -2  26   3         29.16         31.84         8.40 o
  -1  26   3         68.17         71.88        18.88 o
   0  26   3         74.82         82.91        12.79 o
  -1  27   3        295.65        343.32        33.13 o
   0  27   3         40.76          1.54        12.33 o
 -12   0   4       1287.99       1202.48        67.03 o
 -10   0   4          0.57          0.00         4.62 o
  -8   0   4        297.86        272.34        12.00 o
  -6   0   4       3618.12       3730.90        79.02 o
  -4   0   4         53.14         44.44         9.39 o
  -2   0   4       7843.98       8353.80       156.51 o
   0   0   4        131.08        222.63         7.70 o
   2   0   4       1027.20       1005.96        28.72 o
   4   0   4        283.14        267.86        18.10 o
   6   0   4        642.91        566.72        23.11 o
   8   0   4        930.29        874.61        36.98 o
  10   0   4         24.37         16.18         6.93 o
 -12   1   4         38.25         49.41        10.90 o
 -11   1   4         82.92         68.30        18.10 o
 -10   1   4          2.09          2.16         5.13 o
  -9   1   4         11.34          2.96         3.84 o
  -8   1   4        100.09        109.83         6.20 o
  -7   1   4         13.05          7.13         2.25 o
  -6   1   4         42.43         38.29         3.49 o
  -5   1   4        324.18        309.99         7.65 o
  -4   1   4        833.28        858.44        25.60 o
  -3   1   4        323.76        332.10         9.54 o
  -2   1   4          4.16          4.75         1.63 o
  -1   1   4        740.45        767.74        12.70 o
   0   1   4       1309.03       1418.94        21.22 o
   1   1   4        448.04        392.17         8.11 o
   2   1   4        418.83        386.61         8.26 o
   3   1   4         18.02         10.96         2.12 o
   4   1   4       1285.21       1338.41        21.98 o
   5   1   4         10.78         10.33         3.25 o
   6   1   4        110.71         99.76         6.74 o
   7   1   4         44.62         42.32         6.23 o
   8   1   4         75.19         72.48         7.59 o
   9   1   4         65.28         66.93         7.12 o
  10   1   4        317.53        319.48        23.88 o
 -12   2   4        388.16        461.87        61.25 o
 -11   2   4          0.36         10.38         5.25 o
 -10   2   4         26.00         26.33         7.89 o
  -9   2   4          8.06          9.44         4.73 o
  -8   2   4        433.29        419.88        15.57 o
  -7   2   4         23.72         20.33         2.97 o
  -6   2   4       1593.28       1579.02        25.38 o
  -5   2   4        632.50        629.41        12.08 o
  -4   2   4       1129.16       1112.60        23.05 o
  -3   2   4         23.34         23.86         2.23 o
  -2   2   4         54.62         57.58         2.86 o
  -1   2   4        195.80        217.81         5.60 o
   0   2   4        685.10        657.71        11.40 o
   1   2   4         68.65         89.04         3.79 o
   2   2   4          3.38         10.73         1.90 o
   3   2   4       2342.03       2420.18        35.63 o
   4   2   4        905.95        909.89        16.34 o
   5   2   4         34.68         25.15         3.48 o
   6   2   4         75.13         71.89         6.32 o
   7   2   4         11.64         10.22         3.71 o
   8   2   4        190.71        183.61        10.03 o
   9   2   4        244.56        243.43        14.50 o
  10   2   4          8.48          2.77         3.85 o
 -12   3   4          3.04          2.86         4.42 o
 -11   3   4         98.24        121.38        13.27 o
 -10   3   4        473.92        430.77        18.52 o
  -9   3   4        182.86        152.09        13.15 o
  -8   3   4        312.70        307.24        11.90 o
  -7   3   4        286.82        268.29         9.19 o
  -6   3   4       1530.24       1515.49        24.59 o
  -5   3   4       3518.07       3574.26        50.62 o
  -4   3   4          8.94          7.38         1.85 o
  -3   3   4        115.54        101.92         4.80 o
  -2   3   4         96.70         96.71         4.88 o
  -1   3   4          1.19          8.10         1.67 o
   0   3   4        881.13       1087.57        18.48 o
   1   3   4       1393.32       1356.43        21.76 o
   2   3   4        104.38        126.69         6.43 o
   3   3   4       2874.13       3045.36        48.35 o
   4   3   4         65.49         80.26         4.75 o
   5   3   4          4.04          1.50         2.00 o
   6   3   4       1154.28       1091.51        25.48 o
   7   3   4        304.13        348.20        11.85 o
   8   3   4          4.97          5.19         3.28 o
   9   3   4        224.30        219.29        15.50 o
  10   3   4         18.77         10.36         7.32 o
 -12   4   4          0.57          2.54         4.61 o
 -11   4   4        104.93        112.69        12.94 o
 -10   4   4          7.80         11.24         4.87 o
  -9   4   4          6.38         12.41         4.12 o
  -8   4   4        252.77        254.46        10.92 o
  -7   4   4         41.93         34.90         4.12 o
  -6   4   4        701.47        648.40        15.94 o
  -5   4   4         19.62         11.11         2.13 o
  -4   4   4        869.57        941.99        19.36 o
  -3   4   4        176.60        190.27         6.16 o
  -2   4   4       1196.90       1205.81        21.41 o
  -1   4   4       1282.93       1371.85        20.68 o
   0   4   4        540.15        558.65        11.26 o
   1   4   4         81.74         83.36         4.19 o
   2   4   4       1190.54       1284.92        20.45 o
   3   4   4       1199.42       1180.19        28.75 o
   4   4   4          9.64         17.45         2.90 o
   5   4   4        420.63        439.06        11.84 o
   6   4   4        251.81        224.61         9.93 o
   7   4   4          3.91          2.00         2.75 o
   8   4   4        148.68        123.75        10.29 o
   9   4   4        579.11        574.53        26.30 o
  10   4   4          0.12          0.00         4.62 o
 -12   5   4          1.02          1.39         5.37 o
 -11   5   4         99.14        104.34         9.91 o
 -10   5   4         15.40         22.07         6.00 o
  -9   5   4         12.80          7.99         3.93 o
  -8   5   4        827.12        830.08        21.83 o
  -7   5   4       1022.92        957.77        23.08 o
  -6   5   4         63.99         53.97         4.32 o
  -5   5   4       1692.16       1690.01        26.32 o
  -4   5   4         13.86         11.41         2.53 o
  -3   5   4        673.61        655.31        13.47 o
  -2   5   4          2.90          5.15         1.50 o
  -1   5   4       1168.67       1313.66        20.05 o
   0   5   4        122.97        130.86         3.94 o
   1   5   4       4029.13       4250.89        58.52 o
   2   5   4        649.59        799.81        19.64 o
   3   5   4        774.16        785.98        20.50 o
   4   5   4         16.32         15.17         2.83 o
   5   5   4        107.20        108.42         5.91 o
   6   5   4        207.67        239.90        12.60 o
   7   5   4        467.39        466.95        18.49 o
   8   5   4          1.23          1.57         3.83 o
   9   5   4         28.70         26.34         6.81 o
  10   5   4        400.98        373.66        30.05 o
 -11   6   4         34.08         33.10        10.71 o
 -10   6   4         24.95         15.96         8.04 o
  -9   6   4        528.72        510.62        17.02 o
  -8   6   4       1545.93       1460.87        38.67 o
  -7   6   4        138.79        155.39        13.23 o
  -6   6   4          0.73          0.40         1.66 o
  -5   6   4        150.70        134.15         7.79 o
  -4   6   4         16.63         11.52         2.51 o
  -3   6   4        895.29        950.43        18.02 o
  -2   6   4          0.08          0.37         1.57 o
  -1   6   4        692.38        772.95        13.02 o
   0   6   4       1352.76       1349.20        23.38 o
   1   6   4       1224.27       1297.18        25.26 o
   2   6   4       1798.69       1822.03        36.00 o
   3   6   4          5.79          9.60         1.95 o
   4   6   4        238.96        241.63         8.37 o
   5   6   4        724.44        674.89        18.37 o
   6   6   4          5.04          6.04         3.28 o
   7   6   4        661.27        564.35        21.03 o
   8   6   4          1.02          1.92         3.50 o
   9   6   4        726.67        713.58        52.24 o
 -12   7   4        186.39        214.95        22.34 o
 -11   7   4         55.05         61.49         8.87 o
 -10   7   4         75.72         83.13         9.79 o
  -9   7   4         28.54         22.73         5.07 o
  -8   7   4        280.01        273.29        14.12 o
  -7   7   4        145.35        157.55         9.67 o
  -6   7   4         88.30         80.00         5.22 o
  -5   7   4          0.87          1.22         2.03 o
  -4   7   4          0.03          2.03         1.98 o
  -3   7   4       1101.97       1056.86        24.41 o
  -2   7   4        268.03        263.46         6.10 o
  -1   7   4          0.85          0.88         0.99 o
   0   7   4       1439.28       1490.24        25.66 o
   1   7   4        703.78        857.68        16.84 o
   2   7   4         25.81         34.93         2.51 o
   3   7   4        920.22        989.36        22.43 o
   4   7   4         50.54         53.94         6.00 o
   5   7   4          0.34          0.77         2.59 o
   6   7   4         23.83         29.17         4.82 o
   7   7   4          3.02          1.96         3.73 o
   8   7   4       1000.80        968.81        39.84 o
   9   7   4          7.61          3.76         3.84 o
 -12   8   4         51.44         67.03        16.18 o
 -11   8   4         95.09         93.10        19.77 o
 -10   8   4        545.21        546.02        22.23 o
  -9   8   4        823.86        793.77        22.56 o
  -8   8   4        402.49        408.25        14.75 o
  -7   8   4         16.12         14.78         4.19 o
  -6   8   4        113.96        108.06         6.72 o
  -5   8   4        132.55        133.17         6.14 o
  -4   8   4        154.23        144.90         6.16 o
  -3   8   4         16.62         17.91         2.88 o
  -2   8   4       2167.48       2059.45        30.35 o
  -1   8   4        139.97        150.62         7.20 o
   0   8   4       3456.88       3458.29        53.91 o
   1   8   4          7.06          7.15         2.09 o
   2   8   4        114.59         94.48         4.93 o
   3   8   4         24.24         24.70         3.98 o
   4   8   4        230.69        243.59        10.45 o
   5   8   4         66.62         62.59         7.78 o
   6   8   4          4.29          0.14         2.76 o
   7   8   4         14.57          7.36         4.24 o
   8   8   4         68.79         91.67         9.34 o
   9   8   4         28.87         23.63         6.60 o
 -12   9   4         59.91         83.21        14.64 o
 -11   9   4         67.75         89.79        12.21 o
 -10   9   4          0.17          2.55         3.35 o
  -9   9   4          0.52          3.04         3.33 o
  -8   9   4        386.38        403.11        14.87 o
  -7   9   4        529.94        546.87        17.00 o
  -6   9   4        667.57        672.93        15.91 o
  -5   9   4         14.59          9.75         2.98 o
  -4   9   4        873.70        927.13        24.00 o
  -3   9   4        111.21        132.45         5.59 o
  -2   9   4       1837.57       1887.82        35.60 o
  -1   9   4       4942.14       5112.74        77.37 o
   0   9   4       1116.05       1033.04        21.73 o
   1   9   4          8.64         11.91         2.50 o
   2   9   4        811.37        785.11        16.51 o
   3   9   4        279.42        274.76        11.90 o
   4   9   4        205.13        210.08        15.12 o
   5   9   4         24.97         31.18         5.27 o
   6   9   4        248.76        254.10        11.45 o
   7   9   4        386.26        367.69        21.28 o
   8   9   4        444.08        462.97        23.06 o
   9   9   4         15.27         17.43         6.61 o
 -11  10   4         17.86         21.45         8.14 o
 -10  10   4        340.04        353.93        16.26 o
  -9  10   4        207.83        162.05        10.24 o
  -8  10   4        442.65        455.69        16.19 o
  -7  10   4        258.33        257.65        11.46 o
  -6  10   4          2.13          2.86         2.80 o
  -5  10   4         34.46         33.94         4.47 o
  -4  10   4        885.03        851.65        17.79 o
  -3  10   4          1.58          3.93         1.99 o
  -2  10   4         11.38          7.81         2.17 o
  -1  10   4        108.19        119.20         5.43 o
   0  10   4        509.89        456.45        14.68 o
   1  10   4       1164.49       1081.79        22.02 o
   2  10   4        470.05        450.79        11.58 o
   3  10   4         88.66         91.55         6.70 o
   4  10   4        895.21        858.42        21.85 o
   5  10   4        169.06        168.35         9.41 o
   6  10   4        222.43        186.12        10.16 o
   7  10   4        142.88        142.66        17.76 o
   8  10   4         65.14         70.51         9.59 o
   9  10   4        276.26        285.10        17.11 o
 -11  11   4        421.35        427.60        20.31 o
 -10  11   4          1.65          2.87         3.04 o
  -9  11   4        280.87        326.37        14.03 o
  -8  11   4         27.86         31.71         5.68 o
  -7  11   4       1289.98       1203.20        28.84 o
  -6  11   4         48.30         52.30         5.80 o
  -5  11   4        733.11        704.67        16.32 o
  -4  11   4         52.50         51.89         4.42 o
  -3  11   4        575.21        566.20        13.29 o
  -2  11   4       1465.50       1449.09        30.24 o
  -1  11   4       1713.86       1818.23        56.69 o
   0  11   4        224.98        198.48         7.14 o
   1  11   4        281.25        245.78         8.17 o
   2  11   4          0.69          0.56         1.64 o
   3  11   4       4447.60       4283.73        76.63 o
   4  11   4         83.77         99.30         9.34 o
   5  11   4         91.86         99.30         7.77 o
   6  11   4        385.99        371.80        14.43 o
   7  11   4        481.69        456.90        17.02 o
   8  11   4         76.36         92.78        16.24 o
   9  11   4          0.68          0.77        11.56 o
 -11  12   4         30.65         25.42         6.40 o
 -10  12   4        108.29        110.78         8.73 o
  -9  12   4        320.51        304.98        13.67 o
  -8  12   4         11.50         11.77         4.16 o
  -7  12   4         32.40         36.72         5.61 o
  -6  12   4          2.34          4.16         3.08 o
  -5  12   4       1598.57       1631.84        30.52 o
  -4  12   4         51.33         45.05         4.31 o
  -3  12   4          0.47          3.18         2.73 o
  -2  12   4        618.52        586.44        16.12 o
  -1  12   4        372.94        340.01         9.85 o
   0  12   4         10.33          9.60         2.97 o
   1  12   4        284.15        272.97         8.87 o
   2  12   4         37.61         45.25         5.46 o
   3  12   4         57.64         57.17         6.23 o
   4  12   4        216.62        222.66        10.55 o
   5  12   4       1293.18       1259.57        30.50 o
   6  12   4        172.45        179.65        10.37 o
   7  12   4        209.17        243.45        16.57 o
   8  12   4          0.02          4.11         4.06 o
   9  12   4        360.87        447.54        36.98 o
 -11  13   4        386.10        399.11        24.20 o
 -10  13   4         77.87         93.86         8.46 o
  -9  13   4        372.15        361.41        17.34 o
  -8  13   4          5.03          5.02         3.81 o
  -7  13   4        479.43        464.00        16.17 o
  -6  13   4         89.22         72.61         6.75 o
  -5  13   4       1635.72       1569.94        30.43 o
  -4  13   4        684.26        643.93        17.79 o
  -3  13   4        402.02        404.52        13.27 o
  -2  13   4         32.43         44.01         5.15 o
  -1  13   4       1884.85       1802.63        36.68 o
   0  13   4        852.38        810.87        17.56 o
   1  13   4        247.57        251.16         8.80 o
   2  13   4        246.49        250.40        10.61 o
   3  13   4       5136.13       5250.09        93.08 o
   4  13   4        117.57        118.93         8.36 o
   5  13   4        246.71        278.23        12.60 o
   6  13   4          0.12          1.25         3.33 o
   7  13   4         16.29         14.52         4.67 o
   8  13   4        130.02        111.84        10.93 o
 -10  14   4         97.51        103.41         8.62 o
  -9  14   4          4.35          5.86         3.78 o
  -8  14   4          6.10          4.41         3.38 o
  -7  14   4        118.91        128.59         9.01 o
  -6  14   4          0.99          0.00         2.85 o
  -5  14   4       3998.92       3811.64        70.45 o
  -4  14   4        670.36        634.92        18.07 o
  -3  14   4        659.22        595.57        17.02 o
  -2  14   4        141.68        109.97         7.30 o
  -1  14   4         22.64         27.90         4.56 o
   0  14   4         88.49         94.32         5.77 o
   1  14   4        156.09        151.76         8.32 o
   2  14   4          4.71          5.44         3.52 o
   3  14   4        652.69        673.55        19.62 o
   4  14   4        136.70        131.04         8.82 o
   5  14   4          6.08          3.10         3.52 o
   6  14   4         24.01         19.94         4.88 o
   7  14   4         44.99         35.36         6.23 o
   8  14   4         51.07         71.47        11.94 o
 -10  15   4         31.98         36.93         6.63 o
  -9  15   4        221.21        206.25        11.38 o
  -8  15   4         53.02         61.66         7.04 o
  -7  15   4          6.55          5.91         3.11 o
  -6  15   4         68.89         64.38         8.99 o
  -5  15   4       1307.92       1235.23        34.69 o
  -4  15   4          5.86          8.74         3.83 o
  -3  15   4        119.50        115.38         8.78 o
  -2  15   4        151.36        142.13         9.46 o
  -1  15   4          3.42          1.98         2.85 o
   0  15   4        107.63        105.36         7.18 o
   1  15   4       1994.89       1910.68        34.74 o
   2  15   4        225.59        241.23        10.87 o
   3  15   4       1600.26       1678.49        37.03 o
   4  15   4       1121.67       1142.17        28.83 o
   5  15   4         36.87         36.03         6.04 o
   6  15   4         39.63         42.08         6.14 o
   7  15   4        235.39        243.05        12.55 o
   8  15   4         19.49         23.11        13.10 o
 -10  16   4         43.22         37.55         7.97 o
  -9  16   4         62.28         91.43        10.12 o
  -8  16   4         43.00         41.86         8.30 o
  -7  16   4         71.51         74.14         9.91 o
  -6  16   4         14.16         24.37         6.31 o
  -5  16   4        322.13        314.17        15.56 o
  -4  16   4        884.68        837.05        22.28 o
  -3  16   4          6.48          7.85         4.34 o
  -2  16   4       2128.15       2005.21        41.50 o
  -1  16   4         57.57         56.21         6.31 o
   0  16   4          7.51          8.65         3.56 o
   1  16   4          2.34          3.41         2.95 o
   2  16   4         51.03         49.38         6.27 o
   3  16   4          6.07         14.55         4.28 o
   4  16   4         64.80         77.29         7.83 o
   5  16   4          0.04          0.20         3.13 o
   6  16   4         20.15         23.44         4.90 o
   7  16   4         15.27         10.54         5.23 o
   8  16   4        106.85        119.42        23.88 o
 -10  17   4         10.06         10.79         6.16 o
  -9  17   4         19.26          4.21         4.73 o
  -8  17   4          4.86          5.97         4.83 o
  -7  17   4          2.72          0.81         4.86 o
  -6  17   4          2.61          9.47         5.31 o
  -5  17   4         41.98         40.96         7.35 o
  -4  17   4        561.34        496.60        18.24 o
  -3  17   4        405.65        394.19        14.21 o
  -2  17   4        258.31        238.24        10.95 o
  -1  17   4          0.99          0.87         3.13 o
   0  17   4        856.65        778.58        21.12 o
   1  17   4        489.35        476.74        18.81 o
   2  17   4        728.18        737.35        21.16 o
   3  17   4        107.33        121.83        12.12 o
   4  17   4        515.08        544.93        18.54 o
   5  17   4          6.52          7.59         3.72 o
   6  17   4        445.03        522.58        25.78 o
   7  17   4         19.15         23.78         6.46 o
  -9  18   4         85.42        114.35        13.49 o
  -8  18   4        341.37        378.10        19.45 o
  -7  18   4          6.90          5.62         4.93 o
  -6  18   4          8.12          5.49         4.56 o
  -5  18   4        331.77        298.31        19.47 o
  -4  18   4        316.72        332.27        19.73 o
  -3  18   4        284.36        284.94        12.21 o
  -2  18   4        147.91        149.68         9.00 o
  -1  18   4        628.41        562.09        21.02 o
   0  18   4         10.56          4.82         3.47 o
   1  18   4         59.23         44.09         7.23 o
   2  18   4         29.10         33.88         6.55 o
   3  18   4        136.39        136.93         9.23 o
   4  18   4         84.45        103.66         8.59 o
   5  18   4        296.26        344.77        14.75 o
   6  18   4         12.07          8.80         3.95 o
   7  18   4         39.31         60.35        11.44 o
  -8  19   4         65.68         79.79        13.00 o
  -7  19   4        102.09         93.60        11.19 o
  -6  19   4         19.40         14.04         5.30 o
  -5  19   4        470.59        439.11        19.27 o
  -4  19   4        188.82        183.91        12.57 o
  -3  19   4         92.32         98.86         8.14 o
  -2  19   4         42.84         47.09         6.27 o
  -1  19   4         13.21          3.17         3.62 o
   0  19   4         19.72         14.36         3.85 o
   1  19   4         10.85          9.47         4.69 o
   2  19   4         24.74         23.44         5.86 o
   3  19   4        208.59        211.79        12.98 o
   4  19   4         75.37         73.60         9.12 o
   5  19   4        194.02        237.58        12.65 o
   6  19   4          7.51          8.69         4.54 o
  -7  20   4         74.28         71.10         9.68 o
  -6  20   4          1.88          6.94         4.19 o
  -5  20   4         11.96         13.29         7.94 o
  -4  20   4          0.63          0.51         3.95 o
  -3  20   4          1.66          2.00         2.99 o
  -2  20   4        102.18         99.34         8.17 o
  -1  20   4         27.55         25.86         5.67 o
   0  20   4         62.74         59.74         7.12 o
   1  20   4         85.26         83.82        14.49 o
   2  20   4         19.28         12.71         6.27 o
   3  20   4        164.22        174.03        20.86 o
   4  20   4        100.71        119.35        11.12 o
   5  20   4         96.98        135.78        12.06 o
   6  20   4         20.71         16.18        16.18 o
  -7  21   4        347.39        370.80        24.20 o
  -6  21   4          3.22          4.53         5.24 o
  -5  21   4         39.96         32.53         6.85 o
  -4  21   4         23.51         20.83         6.71 o
  -3  21   4        570.05        595.73        19.43 o
  -2  21   4         59.57         49.18         6.90 o
  -1  21   4         90.33         99.79         8.55 o
   0  21   4        120.45        119.66        10.29 o
   1  21   4         27.54         46.96         7.56 o
   2  21   4          0.01          0.00         2.96 o
   3  21   4         57.87         50.81         7.70 o
   4  21   4         83.75         88.91         9.91 o
   5  21   4        474.06        469.64        19.99 o
   6  21   4        201.39        258.86        41.60 o
  -6  22   4         48.58         30.50         9.21 o
  -5  22   4         12.66         16.90         5.75 o
  -4  22   4         99.18        103.19        10.16 o
  -3  22   4         32.07         31.16         5.56 o
  -2  22   4        530.83        513.84        18.19 o
  -1  22   4          1.51          1.00         3.26 o
   0  22   4        191.05        189.68        12.85 o
   1  22   4        248.55        287.19        15.19 o
   2  22   4          4.76          2.57         3.66 o
   3  22   4        140.04        149.31        12.00 o
   4  22   4          8.65         15.30         5.73 o
  -5  23   4        337.66        319.94        33.90 o
  -4  23   4         40.06         34.56         7.29 o
  -3  23   4          6.29         17.54         4.69 o
  -2  23   4          5.40          4.28         3.25 o
  -1  23   4         71.24         87.29         7.74 o
   0  23   4          3.76          9.86         4.58 o
   1  23   4         14.25          6.12         3.90 o
   2  23   4         26.50         28.66         6.64 o
   3  23   4        255.35        306.62        17.30 o
   4  23   4        275.80        273.95        23.88 o
  -4  24   4        158.86        140.82        20.03 o
  -3  24   4          5.22          5.68         3.99 o
  -2  24   4        499.98        448.19        17.11 o
  -1  24   4         68.20         67.16         7.22 o
   0  24   4        437.12        461.93        26.21 o
   1  24   4         42.25         48.84         8.03 o
   2  24   4          0.16          5.96         4.73 o
   3  24   4        130.54        151.87        18.24 o
  -3  25   4         23.57         19.26         6.73 o
  -2  25   4        255.24        289.70        15.86 o
  -1  25   4        116.09        110.70        10.06 o
   0  25   4        142.19        160.74        12.46 o
   1  25   4          8.10         23.52         6.26 o
   2  25   4        147.44        151.11        23.88 o
  -2  26   4          0.15         10.79         6.16 o
  -1  26   4        163.66        180.79        16.84 o
   0  26   4        212.00        229.17        21.96 o
   1  26   4         53.11         45.84        11.56 o
 -11   0   5        435.13        516.88        38.52 o
  -9   0   5        914.47        956.79        52.39 o
  -7   0   5         17.01         17.15         4.24 o
  -5   0   5       1028.63        956.63        25.38 o
  -3   0   5       1020.48        913.99        29.68 o
  -1   0   5        151.10        161.54         6.93 o
   1   0   5       1939.85       2049.68        42.99 o
   3   0   5       1717.51       1738.67        41.40 o
   5   0   5        417.83        390.79        23.07 o
   7   0   5        355.03        358.84        19.41 o
   9   0   5       1048.63       1005.33        58.55 o
 -12   1   5         68.63        102.55        18.88 o
 -11   1   5        109.97        132.62        13.48 o
 -10   1   5         44.88         76.21        17.33 o
  -9   1   5         80.92        100.97        11.70 o
  -8   1   5         12.90         13.59         3.30 o
  -7   1   5       1452.30       1473.15        27.75 o
  -6   1   5        154.77        153.71         5.75 o
  -5   1   5        110.41         75.48         4.19 o
  -4   1   5        177.20        185.30         7.35 o
  -3   1   5       3736.36       4042.92        61.06 o
  -2   1   5       2591.76       2634.94        41.40 o
  -1   1   5        453.05        475.88         9.40 o
   0   1   5          3.10          1.17         1.63 o
   1   1   5        159.97        162.07         5.18 o
   2   1   5        515.19        561.22        12.63 o
   3   1   5        457.18        445.55         9.98 o
   4   1   5          0.22          1.94         2.03 o
   5   1   5         20.80         24.50         4.43 o
   6   1   5          5.32          6.94         3.38 o
   7   1   5         83.40         83.53         7.28 o
   8   1   5        149.92        146.05        11.56 o
   9   1   5         42.13         34.64         7.63 o
 -12   2   5        137.80        157.07        35.82 o
 -11   2   5          1.18          3.58         5.01 o
 -10   2   5          5.09          4.31         4.62 o
  -9   2   5        283.65        287.65        18.50 o
  -8   2   5        380.15        372.98        11.58 o
  -7   2   5       1159.53       1166.91        23.35 o
  -6   2   5        813.63        801.86        15.44 o
  -5   2   5         53.89         60.50         3.62 o
  -4   2   5         11.92         17.83         2.47 o
  -3   2   5         44.01         34.71         2.88 o
  -2   2   5        361.84        374.84         8.72 o
  -1   2   5        468.92        482.77         9.57 o
   0   2   5        302.24        304.86         7.61 o
   1   2   5        154.56        144.29         4.90 o
   2   2   5         50.23         46.91         3.78 o
   3   2   5        977.04       1036.17        18.54 o
   4   2   5         19.63         13.68         2.79 o
   5   2   5       2209.79       2104.70        41.77 o
   6   2   5         29.32         32.07         5.19 o
   7   2   5          1.16          2.05         4.00 o
   8   2   5         32.51         32.26         6.90 o
   9   2   5        402.87        366.80        18.09 o
 -12   3   5        143.11        156.45        15.52 o
 -11   3   5         98.82         92.67        12.94 o
 -10   3   5        155.34        185.61        20.03 o
  -9   3   5        327.21        335.35        13.19 o
  -8   3   5        250.43        268.18        11.20 o
  -7   3   5        113.16        118.55         6.48 o
  -6   3   5        183.93        183.36         9.09 o
  -5   3   5        131.10        155.31         5.86 o
  -4   3   5       2518.09       2437.60        37.79 o
  -3   3   5         28.14         31.65         2.67 o
  -2   3   5        264.71        314.26         8.60 o
  -1   3   5        955.20        986.13        29.00 o
   0   3   5        520.55        514.00        17.94 o
   1   3   5        118.86        124.84         4.55 o
   2   3   5       3536.23       3705.93        53.51 o
   3   3   5        557.65        568.43        13.33 o
   4   3   5         85.40         75.42         4.91 o
   5   3   5        525.94        532.99        15.65 o
   6   3   5        386.38        365.52        15.70 o
   7   3   5        235.58        226.06        24.05 o
   8   3   5         59.53         77.29        12.22 o
   9   3   5          1.07          2.97         4.30 o
 -12   4   5        315.82        314.33        30.82 o
 -11   4   5          0.17          6.13         6.11 o
 -10   4   5         49.44         59.37        10.85 o
  -9   4   5          1.34          3.18         3.28 o
  -8   4   5        453.05        481.97        15.69 o
  -7   4   5          4.78          6.34         2.60 o
  -6   4   5        853.35        785.50        17.22 o
  -5   4   5        901.44        925.86        18.78 o
  -4   4   5        339.68        295.95         7.87 o
  -3   4   5         54.86         58.05         2.75 o
  -2   4   5       2621.38       2752.73        39.30 o
  -1   4   5         53.72         50.20         3.00 o
   0   4   5       1259.18       1416.62        22.11 o
   1   4   5        894.18        919.97        15.76 o
   2   4   5          8.77          4.65         1.75 o
   3   4   5          0.97          1.36         1.46 o
   4   4   5         11.42         13.83         2.90 o
   5   4   5          2.35          4.93         3.00 o
   6   4   5         32.32         35.89         6.31 o
   7   4   5         82.32         89.14         8.74 o
   8   4   5         42.96         39.20         9.47 o
   9   4   5          0.05          1.60         3.69 o
 -12   5   5         22.43         22.34        12.33 o
 -11   5   5         91.19         99.38        39.68 o
 -10   5   5        703.29        675.54        24.81 o
  -9   5   5         69.87         73.64         7.30 o
  -8   5   5         31.08         38.43         5.48 o
  -7   5   5        100.48         85.01         7.37 o
  -6   5   5       1452.03       1522.60        28.27 o
  -5   5   5        486.66        499.40        13.89 o
  -4   5   5        385.07        312.44         8.86 o
  -3   5   5         60.80         71.05         7.10 o
  -2   5   5         24.03         14.97         2.66 o
  -1   5   5        213.52        203.09         8.84 o
   0   5   5        454.45        451.97        10.34 o
   1   5   5         87.60         86.96         3.70 o
   2   5   5        708.48        693.20        19.01 o
   3   5   5        122.07        123.96         5.77 o
   4   5   5       2702.08       2619.30        49.88 o
   5   5   5        534.80        508.01        17.57 o
   6   5   5        225.29        225.66        12.57 o
   7   5   5         35.52         35.73         6.64 o
   8   5   5        296.26        306.77        14.05 o
   9   5   5         14.79         12.75         4.63 o
 -11   6   5         34.37         50.84         9.98 o
 -10   6   5        205.52        191.86        12.95 o
  -9   6   5         23.61         28.52         5.45 o
  -8   6   5        467.34        426.84        15.00 o
  -7   6   5         65.36         66.84         5.48 o
  -6   6   5         43.50         41.39         4.40 o
  -5   6   5       2075.61       2048.80        35.51 o
  -4   6   5        722.72        683.52        20.08 o
  -3   6   5        351.33        321.49         8.98 o
  -2   6   5        242.22        234.94         6.04 o
  -1   6   5        246.92        247.54         6.16 o
   0   6   5        528.84        546.10        12.58 o
   1   6   5        175.13        216.28         7.05 o
   2   6   5        170.90        177.75         9.30 o
   3   6   5         78.04         66.87         5.46 o
   4   6   5          5.28          6.81         3.23 o
   5   6   5        921.69        978.16        32.97 o
   6   6   5        490.53        466.53        18.65 o
   7   6   5        147.20        145.19        12.43 o
   8   6   5         56.26         58.29         8.46 o
   9   6   5         34.13         42.88         8.67 o
 -11   7   5        283.37        273.49        15.81 o
 -10   7   5        119.92        126.85         9.59 o
  -9   7   5        261.50        275.28        12.61 o
  -8   7   5         44.18         46.99         8.34 o
  -7   7   5        244.35        248.84        12.57 o
  -6   7   5        326.19        323.67        11.47 o
  -5   7   5          0.17          1.24         1.78 o
  -4   7   5         17.84         22.59         2.98 o
  -3   7   5       2184.32       2102.82        36.34 o
  -2   7   5        303.00        321.37         7.69 o
  -1   7   5        277.27        278.68         8.15 o
   0   7   5       1016.46        902.77        21.04 o
   1   7   5         19.58         33.07         3.48 o
   2   7   5         42.13         49.64         4.08 o
   3   7   5          9.68          3.56         2.59 o
   4   7   5         24.68         25.11         4.46 o
   5   7   5        215.07        234.00        10.66 o
   6   7   5          8.21          3.42         4.30 o
   7   7   5          0.65          2.57         4.00 o
   8   7   5         29.16         24.25         5.75 o
   9   7   5          0.03          0.00         3.85 o
 -11   8   5         83.29        106.53        10.36 o
 -10   8   5         10.60          9.75         4.56 o
  -9   8   5        138.29        137.87        11.90 o
  -8   8   5         10.19         12.85         4.03 o
  -7   8   5        266.72        266.87        14.12 o
  -6   8   5        333.44        328.98        11.33 o
  -5   8   5         88.91         66.66         4.88 o
  -4   8   5         38.94         46.38         4.10 o
  -3   8   5       3661.46       3608.17        88.90 o
  -2   8   5         91.65        103.70         4.60 o
  -1   8   5        699.13        607.42        13.29 o
   0   8   5        121.21        137.91         5.76 o
   1   8   5         49.35         39.54         3.67 o
   2   8   5         23.24         24.03         3.18 o
   3   8   5        182.38        207.21         9.23 o
   4   8   5          5.22         10.34         3.54 o
   5   8   5        363.93        355.50        13.37 o
   6   8   5        731.67        704.92        21.17 o
   7   8   5        758.05        794.92        26.98 o
   8   8   5         31.84         24.98         6.07 o
 -11   9   5        549.06        589.67        31.69 o
 -10   9   5        473.79        461.97        17.29 o
  -9   9   5         20.06         16.59         5.45 o
  -8   9   5        206.54        220.48        12.01 o
  -7   9   5        351.65        367.76        13.48 o
  -6   9   5        105.43         97.13         6.05 o
  -5   9   5        291.09        315.84         9.98 o
  -4   9   5         32.61         36.36         3.92 o
  -3   9   5        440.88        439.04        11.14 o
  -2   9   5       2672.15       2662.47        49.59 o
  -1   9   5       2227.79       2220.16        37.03 o
   0   9   5         41.96         61.42         4.43 o
   1   9   5         12.76         16.64         2.95 o
   2   9   5        238.83        228.08         8.00 o
   3   9   5          0.11          2.36         2.87 o
   4   9   5        173.72        156.15         8.73 o
   5   9   5        126.90        125.36         8.54 o
   6   9   5          1.58          2.46         2.72 o
   7   9   5         22.80         25.50         5.95 o
   8   9   5        141.26        132.56        11.97 o
 -11  10   5          0.47         11.73         5.10 o
 -10  10   5         42.03         48.31         6.66 o
  -9  10   5        169.42        165.45        10.13 o
  -8  10   5        464.28        462.59        16.36 o
  -7  10   5        595.97        582.61        18.05 o
  -6  10   5         25.52         21.59         3.84 o
  -5  10   5        318.47        291.56         9.67 o
  -4  10   5       1172.54       1115.12        24.38 o
  -3  10   5        241.92        211.91         9.23 o
  -2  10   5         30.34         40.80         4.88 o
  -1  10   5        308.53        294.00        10.68 o
   0  10   5         98.57         90.95         5.21 o
   1  10   5         90.50         95.01         9.53 o
   2  10   5         90.95         88.03         5.39 o
   3  10   5         22.91         31.15         4.88 o
   4  10   5        115.49        125.25         8.17 o
   5  10   5        540.69        543.36        26.24 o
   6  10   5        206.20        203.31        15.35 o
   7  10   5        674.09        673.71        24.90 o
   8  10   5          0.69          0.96         4.14 o
 -11  11   5         20.60         13.89         7.44 o
 -10  11   5        147.85        142.30        10.34 o
  -9  11   5        523.81        526.99        20.49 o
  -8  11   5        191.70        201.06        13.90 o
  -7  11   5          7.11          9.58         4.03 o
  -6  11   5       2043.83       2041.42        44.76 o
  -5  11   5        307.53        286.31         9.81 o
  -4  11   5         35.90         30.81         4.99 o
  -3  11   5        136.57        127.39         7.26 o
  -2  11   5       1511.37       1403.42        30.13 o
  -1  11   5       1078.56       1050.26        24.23 o
   0  11   5        861.03        838.95        17.76 o
   1  11   5         21.38         26.59         3.56 o
   2  11   5        358.06        358.37        14.56 o
   3  11   5        101.10        101.48         7.38 o
   4  11   5       1446.37       1496.21        33.88 o
   5  11   5         36.80         38.82         6.00 o
   6  11   5        319.52        334.34        16.90 o
   7  11   5         19.40         28.30         6.67 o
   8  11   5        256.04        280.38        16.28 o
 -11  12   5          2.78          7.80         5.65 o
 -10  12   5        150.49        176.46        14.01 o
  -9  12   5         73.35         63.88         7.67 o
  -8  12   5        814.88        748.73        22.16 o
  -7  12   5         10.12          6.09         3.25 o
  -6  12   5        165.04        175.68        11.33 o
  -5  12   5          0.16          0.89         2.85 o
  -4  12   5          4.66          1.62         2.40 o
  -3  12   5         35.93         34.34         4.68 o
  -2  12   5        474.72        423.80        13.76 o
  -1  12   5          5.07          2.77         2.52 o
   0  12   5        136.62        131.17         7.52 o
   1  12   5        261.44        268.61         9.07 o
   2  12   5        961.75        982.81        24.14 o
   3  12   5        273.06        293.63        12.10 o
   4  12   5        123.89        126.43         8.56 o
   5  12   5         13.87          6.74         3.82 o
   6  12   5        207.18        224.35        11.52 o
   7  12   5        126.38        131.30        11.91 o
   8  12   5          9.90          1.11         6.79 o
 -11  13   5         40.13         37.39        23.50 o
 -10  13   5         28.59         24.98         5.21 o
  -9  13   5          1.66          6.95         3.81 o
  -8  13   5        159.84        157.80         9.98 o
  -7  13   5         18.25         17.37         5.88 o
  -6  13   5       2189.03       2109.13        51.73 o
  -5  13   5        158.75        168.45         9.22 o
  -4  13   5        511.90        472.72        15.18 o
  -3  13   5        197.38        191.09         9.31 o
  -2  13   5        627.43        600.95        17.21 o
  -1  13   5        228.48        237.25        10.09 o
   0  13   5        679.53        637.95        17.64 o
   1  13   5        559.40        568.16        14.44 o
   2  13   5       1835.37       1870.68        39.25 o
   3  13   5          0.35          2.80         3.33 o
   4  13   5        106.27        106.09         8.35 o
   5  13   5         57.00         47.58         6.79 o
   6  13   5        663.68        670.99        21.46 o
   7  13   5         14.44         12.81         4.93 o
   8  13   5        307.56        366.72        34.67 o
 -11  14   5          5.44         11.56        14.64 o
 -10  14   5         71.70         79.45         8.42 o
  -9  14   5        146.47        140.78         9.86 o
  -8  14   5        148.93        175.72        12.69 o
  -7  14   5         12.63         13.44         7.00 o
  -6  14   5         58.83         60.15         8.25 o
  -5  14   5         11.40         11.56         4.03 o
  -4  14   5        203.95        186.55         9.48 o
  -3  14   5        573.58        523.39        16.24 o
  -2  14   5        441.34        423.50        14.23 o
  -1  14   5        228.06        214.20         9.77 o
   0  14   5          2.21          1.74         3.00 o
   1  14   5       1733.66       1783.90        37.45 o
   2  14   5       1231.34       1327.19        34.44 o
   3  14   5         37.68         49.32         6.45 o
   4  14   5         88.36         97.21         8.49 o
   5  14   5          8.08          4.27         3.58 o
   6  14   5          7.20          5.43         3.52 o
   7  14   5        146.09        157.19        10.86 o
 -10  15   5         48.56         35.39         7.40 o
  -9  15   5         71.93         98.45        10.42 o
  -8  15   5          9.09         15.13         5.92 o
  -7  15   5        621.80        583.86        22.83 o
  -6  15   5       1138.31       1083.74        32.91 o
  -5  15   5        135.28        121.79        10.23 o
  -4  15   5        670.75        616.95        18.56 o
  -3  15   5        308.31        286.33        11.83 o
  -2  15   5        316.72        295.77        11.90 o
  -1  15   5        122.63        100.08         7.44 o
   0  15   5          7.01          6.55         3.52 o
   1  15   5          5.52          2.72         4.28 o
   2  15   5       1493.14       1533.98        34.52 o
   3  15   5         29.04         38.07         6.15 o
   4  15   5          1.08          2.35         3.43 o
   5  15   5         56.26         69.79         8.12 o
   6  15   5         85.10         74.40         8.19 o
   7  15   5          6.52          6.64         4.92 o
 -10  16   5         98.32         94.76        21.57 o
  -9  16   5         14.00         24.98         6.90 o
  -8  16   5         97.19         99.84        13.91 o
  -7  16   5        239.18        218.04        17.25 o
  -6  16   5         46.02         43.38         7.76 o
  -5  16   5         51.29         44.47         6.39 o
  -4  16   5          3.61          5.97         3.85 o
  -3  16   5        110.28         94.92         7.50 o
  -2  16   5        373.04        358.63        13.55 o
  -1  16   5       3019.09       2828.50        55.24 o
   0  16   5       1182.91       1148.28        27.56 o
   1  16   5        189.16        183.91        11.84 o
   2  16   5       1127.03       1144.52        33.62 o
   3  16   5          8.18         10.18         4.42 o
   4  16   5         60.20         57.19         7.18 o
   5  16   5        139.71        145.58         9.68 o
   6  16   5          2.71          1.50         3.15 o
   7  16   5         56.29         71.97        11.38 o
  -9  17   5        229.52        260.29        17.41 o
  -8  17   5          2.90          3.70         4.28 o
  -7  17   5        437.91        400.45        19.25 o
  -6  17   5         30.33         34.66         7.35 o
  -5  17   5        479.35        415.35        18.83 o
  -4  17   5        470.56        437.63        15.67 o
  -3  17   5        633.59        576.73        18.18 o
  -2  17   5          0.13          0.80         2.78 o
  -1  17   5         33.81         43.62         6.13 o
   0  17   5        267.37        289.33        15.01 o
   1  17   5        560.10        526.73        20.74 o
   2  17   5          9.86          7.25         4.43 o
   3  17   5         46.90         57.08        10.37 o
   4  17   5         35.56         30.60         5.63 o
   5  17   5         71.71         74.25         8.33 o
   6  17   5          6.30         10.22         4.54 o
   7  17   5         28.50         15.41        16.95 o
  -9  18   5          3.97          0.00         6.16 o
  -8  18   5        135.78        168.24        13.35 o
  -7  18   5          9.55          7.89         4.91 o
  -6  18   5        218.19        196.56        22.49 o
  -5  18   5        195.55        198.76        16.70 o
  -4  18   5         14.48         14.81         4.60 o
  -3  18   5         10.90         10.35         4.21 o
  -2  18   5          7.27         13.33         4.25 o
  -1  18   5        121.98        122.81        10.56 o
   0  18   5         69.37         75.46         6.52 o
   1  18   5        246.63        255.78        14.19 o
   2  18   5         10.82          3.49         3.91 o
   3  18   5          8.79         10.90         4.93 o
   4  18   5         13.46         14.51         5.03 o
   5  18   5        398.50        499.58        18.90 o
   6  18   5        182.08        209.48        19.41 o
  -9  19   5          4.68         12.33         7.70 o
  -8  19   5        295.95        287.59        16.94 o
  -7  19   5          4.18          3.31         3.96 o
  -6  19   5        196.75        172.58        13.46 o
  -5  19   5          2.57          0.47         3.69 o
  -4  19   5        118.52         98.44         8.17 o
  -3  19   5          3.09          3.85         3.82 o
  -2  19   5         12.47         16.39         5.23 o
  -1  19   5          0.89          1.64         2.94 o
   0  19   5        250.86        234.87        14.03 o
   1  19   5        134.06        136.96        10.95 o
   2  19   5        211.29        213.45        13.55 o
   3  19   5         13.84         11.13         4.24 o
   4  19   5        349.17        413.98        19.23 o
   5  19   5         32.47         42.25         9.01 o
   6  19   5         64.59         67.34        14.91 o
  -8  20   5        178.09        138.68        19.26 o
  -7  20   5         79.46         72.67        10.21 o
  -6  20   5        154.05        131.31        12.41 o
  -5  20   5          2.30          0.00         3.50 o
  -4  20   5         98.70        117.45        10.37 o
  -3  20   5         84.89         73.17         7.97 o
  -2  20   5        128.00        131.54         9.21 o
  -1  20   5         95.53         97.33         8.30 o
   0  20   5         27.54         25.79         6.76 o
   1  20   5         11.57         17.36         5.10 o
   2  20   5         32.44         20.24         6.23 o
   3  20   5          0.15          3.21         3.95 o
   4  20   5        134.29        168.63        30.67 o
   5  20   5         36.91         36.21        13.87 o
  -8  21   5         44.55         18.49         8.47 o
  -7  21   5         44.99         43.91        15.41 o
  -6  21   5        121.81        112.09        16.61 o
  -5  21   5         10.30          5.28         4.30 o
  -4  21   5         37.36         31.69         6.68 o
  -3  21   5         50.18         46.55        12.66 o
  -2  21   5         18.33         16.98         4.46 o
  -1  21   5         82.18         73.73         8.34 o
   0  21   5        307.12        315.09        16.41 o
   1  21   5         10.58          9.32         4.73 o
   2  21   5        442.78        489.05        21.31 o
   3  21   5          7.51          3.94         4.04 o
   4  21   5        142.64        143.90        13.03 o
   5  21   5         82.48        107.09        23.88 o
  -7  22   5         24.33         30.82        11.56 o
  -6  22   5        246.89        259.05        16.41 o
  -5  22   5          2.18          9.41         4.73 o
  -4  22   5        257.29        234.95        14.23 o
  -3  22   5        116.41        117.09         8.95 o
  -2  22   5          4.05          2.58         3.61 o
  -1  22   5        393.12        378.13        15.19 o
   0  22   5          0.01          1.46         3.72 o
   1  22   5         53.93         45.33         9.96 o
   2  22   5          2.01          6.99         4.71 o
   3  22   5        138.63        165.06        24.74 o
   4  22   5         19.09         23.88        14.64 o
  -6  23   5         35.80         41.60        13.10 o
  -5  23   5        143.20        127.20        13.24 o
  -4  23   5         14.04          6.03         4.40 o
  -3  23   5          0.83          2.31         3.26 o
  -2  23   5         41.61         42.47         6.53 o
  -1  23   5        113.95        113.04        10.29 o
   0  23   5         55.38         63.81        11.59 o
   1  23   5         18.59         12.97         5.51 o
   2  23   5        128.15        120.78        15.66 o
   3  23   5         80.81        135.59        25.42 o
  -5  24   5          0.42          0.00         5.39 o
  -4  24   5         69.84         74.56        10.61 o
  -3  24   5        445.76        454.43        20.43 o
  -2  24   5          1.20          4.74         3.38 o
  -1  24   5        162.06        150.11        11.86 o
   0  24   5          1.24         10.20         7.67 o
   1  24   5        258.10        271.97        17.30 o
   2  24   5        106.96        108.63        22.34 o
  -4  25   5         18.48         16.18         7.70 o
  -3  25   5          5.07          9.14         7.32 o
  -2  25   5        148.36        141.93        10.52 o
  -1  25   5        100.72         91.43         9.70 o
   0  25   5          4.05          0.77         5.39 o
 -12   0   6          7.65          3.08         7.70 o
 -10   0   6        901.67        993.00        56.24 o
  -8   0   6         95.98        130.66        11.63 o
  -6   0   6        268.81        281.02        11.42 o
  -4   0   6       1055.68       1122.73        42.73 o
  -2   0   6      15650.81      16966.63       315.82 o
   0   0   6         22.14         13.34         3.39 o
   2   0   6        102.47         76.76         6.04 o
   4   0   6       1177.03       1166.93        37.29 o
   6   0   6       4460.15       4146.97       108.39 o
   8   0   6         74.26         73.19        16.95 o
 -12   1   6        255.85        280.43        30.05 o
 -11   1   6          0.00          0.00         3.81 o
 -10   1   6       2559.44       2651.40        79.53 o
  -9   1   6         86.13         99.77         9.38 o
  -8   1   6        270.62        285.69        11.85 o
  -7   1   6         54.92         62.53         6.18 o
  -6   1   6        384.36        448.94        12.05 o
  -5   1   6         18.69         26.20         6.66 o
  -4   1   6        208.89        180.04         5.79 o
  -3   1   6        895.93        966.16        17.19 o
  -2   1   6      24724.98      26470.40       345.49 o
  -1   1   6       1098.82       1240.89        23.87 o
   0   1   6          1.08          2.52         1.74 o
   1   1   6        799.59        774.39        14.56 o
   2   1   6       1185.71       1196.14        20.38 o
   3   1   6        357.05        369.53        10.04 o
   4   1   6          2.50          6.48         2.70 o
   5   1   6         95.61         88.64         6.25 o
   6   1   6          2.71          7.56         4.85 o
   7   1   6         21.72         23.44         5.69 o
   8   1   6        158.77        166.64        15.22 o
 -12   2   6          4.97          6.93         9.25 o
 -11   2   6          0.06         13.95         5.15 o
 -10   2   6        616.57        704.33        32.13 o
  -9   2   6        836.98        834.95        26.85 o
  -8   2   6        183.42        192.66         9.59 o
  -7   2   6         16.25         10.46         3.09 o
  -6   2   6        268.38        278.24         9.30 o
  -5   2   6         39.65         26.60         3.53 o
  -4   2   6        532.36        491.18        11.03 o
  -3   2   6       1667.18       1699.46        26.25 o
  -2   2   6       1553.49       1684.40        37.73 o
  -1   2   6         75.32         89.83         4.10 o
   0   2   6          2.54          5.51         1.76 o
   1   2   6        283.03        255.77         7.09 o
   2   2   6        149.65        151.77         5.58 o
   3   2   6         21.06         17.66         2.81 o
   4   2   6        144.72        142.91         6.66 o
   5   2   6       1043.83       1037.06        29.48 o
   6   2   6       4084.82       3951.50        85.24 o
   7   2   6          1.54          3.61         3.94 o
   8   2   6         76.56         95.89         9.32 o
 -12   3   6          0.19          6.93        10.02 o
 -11   3   6         66.75        100.01        12.39 o
 -10   3   6        925.29        984.84        39.76 o
  -9   3   6        306.17        340.93        16.05 o
  -8   3   6        319.42        316.14        10.86 o
  -7   3   6         23.42         26.79         4.20 o
  -6   3   6        672.01        724.29        16.74 o
  -5   3   6         88.71         95.97         5.51 o
  -4   3   6        188.68        191.21         7.18 o
  -3   3   6        140.76        157.73         5.37 o
  -2   3   6       5207.79       5762.50        78.73 o
  -1   3   6       2325.24       2413.44        35.49 o
   0   3   6        401.04        378.61         8.71 o
   1   3   6        224.48        252.83         9.74 o
   2   3   6        284.71        317.32        10.35 o
   3   3   6        764.58        717.17        16.10 o
   4   3   6         42.02         40.69         5.00 o
   5   3   6         58.25         50.07         6.93 o
   6   3   6          5.19          5.94         4.28 o
   7   3   6         93.08         97.24        10.39 o
   8   3   6         20.40         18.96         5.31 o
 -11   4   6         77.30        102.65        11.95 o
 -10   4   6        365.16        386.74        47.34 o
  -9   4   6        924.48       1023.87        31.18 o
  -8   4   6          0.87          0.66         2.21 o
  -7   4   6        473.18        458.95        13.06 o
  -6   4   6         19.04         30.02         4.16 o
  -5   4   6        101.18        101.57         8.18 o
  -4   4   6        170.28        162.47         9.54 o
  -3   4   6        137.35        137.86         7.11 o
  -2   4   6        371.87        391.11         9.98 o
  -1   4   6         23.61         12.66         2.06 o
   0   4   6        138.53        137.24         6.93 o
   1   4   6        570.23        566.45        11.56 o
   2   4   6        830.96        881.89        27.60 o
   3   4   6        559.09        553.97        15.79 o
   4   4   6         81.43         62.26         6.11 o
   5   4   6        432.43        426.95        17.18 o
   6   4   6        624.34        626.39        22.53 o
   7   4   6          0.42          2.61         3.33 o
   8   4   6          2.04          3.85         3.79 o
   9   4   6          9.60          6.16         5.39 o
 -11   5   6         66.57         81.58        22.73 o
 -10   5   6          1.03          0.00         4.06 o
  -9   5   6         53.96         74.89         7.24 o
  -8   5   6        229.64        247.25        11.35 o
  -7   5   6        226.88        246.99         9.89 o
  -6   5   6        576.69        615.52        18.03 o
  -5   5   6        141.00        136.16         6.36 o
  -4   5   6         23.37         15.22         3.60 o
  -3   5   6        161.15        153.22         6.04 o
  -2   5   6          4.26          8.53         1.67 o
  -1   5   6         29.64         30.37         2.69 o
   0   5   6         20.34         34.32         4.43 o
   1   5   6        142.92        126.03         5.74 o
   2   5   6        278.59        311.66        17.07 o
   3   5   6        187.85        191.55         8.86 o
   4   5   6       1406.15       1405.23        31.01 o
   5   5   6        127.34        136.38         9.93 o
   6   5   6        206.13        204.36        14.94 o
   7   5   6         39.88         48.29         9.68 o
   8   5   6          6.09          1.17         3.66 o
 -11   6   6        190.15        209.65        31.20 o
 -10   6   6        157.12        150.09        11.45 o
  -9   6   6          2.33          1.71         3.50 o
  -8   6   6        178.28        190.42        10.12 o
  -7   6   6        378.19        412.88        12.60 o
  -6   6   6         35.03         32.42         4.18 o
  -5   6   6         92.44         78.51         7.00 o
  -4   6   6         20.05         23.66         3.24 o
  -3   6   6         77.24         71.55         4.56 o
  -2   6   6          3.55          4.11         2.10 o
  -1   6   6        466.21        423.99        11.72 o
   0   6   6        334.37        343.50        13.32 o
   1   6   6        169.38        153.40         6.51 o
   2   6   6        318.41        382.68        12.17 o
   3   6   6         45.22         36.97         4.99 o
   4   6   6        332.89        332.37        12.59 o
   5   6   6        118.44         93.53         7.44 o
   6   6   6         64.10         51.98         7.65 o
   7   6   6        420.38        396.99        19.34 o
   8   6   6        114.83        130.50        23.13 o
 -11   7   6        332.14        379.74        23.58 o
 -10   7   6         12.69          9.01         3.52 o
  -9   7   6        143.45        157.23         9.84 o
  -8   7   6        560.99        578.63        21.13 o
  -7   7   6         69.51         71.90         6.68 o
  -6   7   6          0.78          1.49         2.09 o
  -5   7   6        156.14        152.13         7.51 o
  -4   7   6        775.03        723.21        20.28 o
  -3   7   6         16.08         11.00         2.70 o
  -2   7   6       1302.86       1303.90        29.13 o
  -1   7   6        525.47        599.29        17.03 o
   0   7   6        260.20        241.77         8.03 o
   1   7   6        441.38        504.79        13.99 o
   2   7   6          2.51          6.46         2.61 o
   3   7   6        403.23        419.43        14.67 o
   4   7   6          3.46          7.25         3.26 o
   5   7   6         71.67         69.20         7.39 o
   6   7   6        326.46        310.75        24.40 o
   7   7   6         14.58         12.87         4.76 o
   8   7   6         39.37         48.71         7.82 o
 -11   8   6          0.00          0.00         4.55 o
 -10   8   6          7.39          7.01         4.58 o
  -9   8   6         38.60         36.68         6.03 o
  -8   8   6        140.85        143.22         9.09 o
  -7   8   6         15.62         10.24         3.40 o
  -6   8   6        269.27        272.44         9.66 o
  -5   8   6        165.18        172.94         7.44 o
  -4   8   6        148.29        145.07         6.50 o
  -3   8   6        237.60        239.52        14.46 o
  -2   8   6        341.04        348.00        11.71 o
  -1   8   6        144.16        159.87         7.88 o
   0   8   6        742.89        695.89        15.47 o
   1   8   6        279.92        281.67        11.37 o
   2   8   6          6.12          1.64         2.16 o
   3   8   6        515.85        546.27        16.47 o
   4   8   6        532.46        579.67        17.71 o
   5   8   6          0.67          0.34         2.59 o
   6   8   6         73.24         81.93         8.72 o
   7   8   6          4.72          4.47         4.24 o
   8   8   6        239.46        264.80        15.93 o
 -11   9   6          0.60          3.08         5.70 o
 -10   9   6         40.31         35.57         6.06 o
  -9   9   6          5.62          7.24         4.07 o
  -8   9   6       1153.83       1130.04        28.54 o
  -7   9   6        148.88        160.56         8.02 o
  -6   9   6          7.45          6.00         3.45 o
  -5   9   6        829.02        821.71        18.52 o
  -4   9   6       1501.15       1424.05        30.89 o
  -3   9   6         95.30        101.71         6.64 o
  -2   9   6        427.53        394.44        12.80 o
  -1   9   6        566.17        525.54        15.20 o
   0   9   6        217.25        205.01         8.11 o
   1   9   6        328.42        354.59        10.47 o
   2   9   6        267.81        280.69        11.05 o
   3   9   6        171.42        175.34        10.90 o
   4   9   6        214.30        198.30        10.37 o
   5   9   6         39.83         50.67         7.01 o
   6   9   6          8.95          7.92         4.77 o
   7   9   6          5.82          6.91         4.28 o
   8   9   6         24.16         22.34        10.02 o
 -11  10   6         64.87         54.15        14.48 o
 -10  10   6         27.38         27.19         5.66 o
  -9  10   6         54.78         48.88         6.97 o
  -8  10   6         18.65         24.98         5.07 o
  -7  10   6       1894.05       1862.72        66.38 o
  -6  10   6          1.32          1.30         2.40 o
  -5  10   6         20.05         19.23         4.43 o
  -4  10   6        278.47        268.49        10.87 o
  -3  10   6        374.41        349.33        13.93 o
  -2  10   6         41.35         35.40         4.68 o
  -1  10   6         90.79         85.50         6.57 o
   0  10   6        128.02        132.87         7.57 o
   1  10   6          2.49          0.75         1.95 o
   2  10   6         13.90         16.64         4.03 o
   3  10   6        753.82        745.79        20.67 o
   4  10   6       1392.08       1396.50        32.64 o
   5  10   6         18.96         15.76         4.55 o
   6  10   6         83.33        101.96         9.91 o
   7  10   6        110.22        124.66        13.40 o
 -11  11   6          0.68          6.47         5.51 o
 -10  11   6         43.94         47.68         6.87 o
  -9  11   6          7.82          3.03         3.11 o
  -8  11   6        450.25        438.93        16.08 o
  -7  11   6         29.88         32.60         6.78 o
  -6  11   6         50.97         51.98         6.27 o
  -5  11   6          3.72          3.46         3.03 o
  -4  11   6        281.99        251.91        10.76 o
  -3  11   6        122.72        131.56        10.56 o
  -2  11   6          0.03          3.02         2.82 o
  -1  11   6         52.43         66.10         6.41 o
   0  11   6        169.06        168.92         8.64 o
   1  11   6        171.07        167.71         7.41 o
   2  11   6         33.80         31.65         5.27 o
   3  11   6        734.18        739.18        20.87 o
   4  11   6        384.83        394.67        14.90 o
   5  11   6          6.79          2.98         3.58 o
   6  11   6          0.02          0.64         2.78 o
   7  11   6         46.17         77.99        15.84 o
 -11  12   6         40.57         48.59        12.36 o
 -10  12   6          9.66          5.29         3.94 o
  -9  12   6        226.22        181.94        13.34 o
  -8  12   6         40.25         35.68         9.21 o
  -7  12   6       1256.24       1240.61        38.59 o
  -6  12   6         11.20         10.17         4.67 o
  -5  12   6          5.16          0.69         3.07 o
  -4  12   6        546.79        512.93        16.07 o
  -3  12   6        291.99        257.14        10.86 o
  -2  12   6        149.57        147.60         8.36 o
  -1  12   6         35.97         32.57         4.99 o
   0  12   6        251.24        242.31        10.32 o
   1  12   6        278.35        257.14        10.66 o
   2  12   6         91.25         80.10         7.22 o
   3  12   6       1006.67        974.84        25.21 o
   4  12   6        148.62        150.41         9.36 o
   5  12   6        160.95        169.28        10.20 o
   6  12   6          0.37          0.63         3.06 o
   7  12   6         38.68         33.34         9.39 o
 -11  13   6          0.91          0.00        13.87 o
 -10  13   6         63.36         63.53         9.50 o
  -9  13   6         14.46         13.27         5.77 o
  -8  13   6         65.24         55.66         8.47 o
  -7  13   6         46.25         49.43         8.30 o
  -6  13   6         57.68         55.27         6.49 o
  -5  13   6         34.13         30.84         5.19 o
  -4  13   6         11.26          7.98         3.62 o
  -3  13   6        142.82        144.96         8.44 o
  -2  13   6        171.01        173.35         9.05 o
  -1  13   6        306.70        295.67        19.79 o
   0  13   6        380.57        373.00        13.11 o
   1  13   6         54.83         45.92         9.37 o
   2  13   6         94.12         92.00         7.74 o
   3  13   6         67.42         78.34         7.43 o
   4  13   6        129.46        123.68         8.75 o
   5  13   6        223.22        252.08        13.50 o
   6  13   6         40.44         46.92         6.82 o
   7  13   6          1.97          4.86         7.89 o
 -10  14   6          3.85          6.70         4.85 o
  -9  14   6         18.89         13.63         5.13 o
  -8  14   6         33.94         30.11         7.20 o
  -7  14   6         57.43         63.34         9.39 o
  -6  14   6        123.67        116.14        10.54 o
  -5  14   6        260.71        238.99        11.37 o
  -4  14   6          6.42          7.63         3.91 o
  -3  14   6        170.33        156.76         9.12 o
  -2  14   6        229.31        191.07        11.79 o
  -1  14   6          0.49          1.91         3.05 o
   0  14   6         96.99         92.76         7.21 o
   1  14   6        479.83        476.99        20.48 o
   2  14   6         20.52         25.03         6.20 o
   3  14   6          0.25          1.50         3.03 o
   4  14   6        150.10        162.38        12.34 o
   5  14   6        222.52        211.55        11.64 o
   6  14   6         38.84         36.23         5.99 o
   7  14   6         75.01         95.53        22.34 o
 -10  15   6        161.34        163.03        16.01 o
  -9  15   6        173.72        174.93        13.25 o
  -8  15   6          0.32          2.53         3.83 o
  -7  15   6        134.33        137.56        19.15 o
  -6  15   6        173.10        160.39        15.22 o
  -5  15   6         92.07         86.03         7.82 o
  -4  15   6        322.59        310.41        12.83 o
  -3  15   6        179.03        153.26         9.13 o
  -2  15   6        715.00        613.09        20.77 o
  -1  15   6          1.44          3.99         3.24 o
   0  15   6         12.65          9.76         3.73 o
   1  15   6         61.22         75.62         8.83 o
   2  15   6        325.86        355.49        17.02 o
   3  15   6        189.55        198.60        16.38 o
   4  15   6         39.94         50.13         6.73 o
   5  15   6         31.09         18.86         4.63 o
   6  15   6         27.99         26.42         6.12 o
  -9  16   6          0.47          0.00         4.01 o
  -8  16   6         80.44         73.25         9.59 o
  -7  16   6          3.62          2.36         4.73 o
  -6  16   6        281.33        270.49        15.35 o
  -5  16   6        168.12        149.11         9.43 o
  -4  16   6         41.80         43.71         6.44 o
  -3  16   6         70.27         52.44         6.67 o
  -2  16   6        241.85        240.43        11.48 o
  -1  16   6        188.11        191.11        10.16 o
   0  16   6         89.33         93.56         7.44 o
   1  16   6         48.96         53.39         8.77 o
   2  16   6        133.58        150.44        11.23 o
   3  16   6         11.79         12.94         4.85 o
   4  16   6          6.13          1.82         3.76 o
   5  16   6         13.60          9.12         4.55 o
   6  16   6        334.41        396.38        24.21 o
  -9  17   6         60.70         58.06         9.38 o
  -8  17   6        109.28        108.68        11.09 o
  -7  17   6         15.39          9.24         8.72 o
  -6  17   6        440.92        421.62        19.70 o
  -5  17   6         21.17         18.11         4.84 o
  -4  17   6         55.01         50.92         6.90 o
  -3  17   6         15.14         13.11         4.60 o
  -2  17   6       2030.83       1888.55        41.27 o
  -1  17   6        392.09        344.45        18.23 o
   0  17   6         15.44         18.52         5.34 o
   1  17   6          0.28          4.97         4.14 o
   2  17   6        143.57        145.11        16.77 o
   3  17   6        104.60        118.37        10.08 o
   4  17   6        160.02        180.73        17.33 o
   5  17   6         53.40         85.88        11.71 o
   6  17   6          6.99          6.10         9.76 o
  -8  18   6          4.71          3.08         4.18 o
  -7  18   6        170.43        156.91        12.39 o
  -6  18   6        182.26        167.69        12.95 o
  -5  18   6         10.23          6.86         4.95 o
  -4  18   6         45.71         38.59         6.34 o
  -3  18   6        893.68        837.33        32.92 o
  -2  18   6        449.14        388.96        15.17 o
  -1  18   6         21.90         22.36         4.86 o
   0  18   6        103.88        108.61        10.83 o
   1  18   6        191.33        193.22        17.76 o
   2  18   6         19.76         28.39         5.86 o
   3  18   6        243.14        301.44        15.96 o
   4  18   6        122.83        142.07        11.71 o
   5  18   6         59.90         77.47        13.82 o
  -8  19   6          1.37          0.00         8.47 o
  -7  19   6          4.76          2.33         5.00 o
  -6  19   6         10.01          7.55         5.30 o
  -5  19   6        137.68        125.29        14.37 o
  -4  19   6         12.16          9.84         4.61 o
  -3  19   6         38.97         31.65         5.92 o
  -2  19   6        161.82        153.00         9.87 o
  -1  19   6         86.41         82.78         7.41 o
   0  19   6          0.20          0.19         3.87 o
   1  19   6         18.79          3.80         4.08 o
   2  19   6         81.81         79.09         9.46 o
   3  19   6        197.65        209.53        14.72 o
   4  19   6          5.26         11.84         5.32 o
  -7  20   6        105.69        101.10        20.56 o
  -6  20   6          0.86          2.60         3.99 o
  -5  20   6        301.52        279.07        16.02 o
  -4  20   6          0.04          0.53         2.79 o
  -3  20   6         27.58         26.40         5.42 o
  -2  20   6         12.32         15.98         4.68 o
  -1  20   6        487.71        454.72        16.84 o
   0  20   6         48.75         46.39        10.40 o
   1  20   6        184.73        158.52        11.86 o
   2  20   6        116.29        147.09        11.38 o
   3  20   6         92.82        103.56        11.07 o
   4  20   6         10.60         16.18        12.33 o
  -7  21   6         21.41          0.00         6.16 o
  -6  21   6        312.95        311.82        17.62 o
  -5  21   6          4.19          2.01         4.24 o
  -4  21   6          1.86          5.14         2.83 o
  -3  21   6         61.36         80.05         7.89 o
  -2  21   6          4.29          1.36         2.94 o
  -1  21   6        147.64        119.25        10.66 o
   0  21   6          1.36          5.01         4.19 o
   1  21   6        129.91        158.32        12.35 o
   2  21   6        183.43        225.69        14.82 o
   3  21   6          0.47          7.32         8.17 o
  -6  22   6          0.34          0.00         4.62 o
  -5  22   6          4.78          5.87         4.39 o
  -4  22   6         31.74         22.84         5.88 o
  -3  22   6        421.59        403.29        16.45 o
  -2  22   6         14.31         14.02         4.52 o
  -1  22   6        136.85        134.64        11.52 o
   0  22   6         46.50         42.32         8.34 o
   1  22   6         58.19         69.20         8.78 o
   2  22   6        213.41        262.60        20.13 o
  -5  23   6         13.22          6.93         6.16 o
  -4  23   6        198.57        183.56        15.22 o
  -3  23   6          0.74          3.04         3.10 o
  -2  23   6        180.64        181.28        12.79 o
  -1  23   6        129.91        128.40        11.19 o
   0  23   6         18.12         14.50         7.48 o
   1  23   6          6.58         12.21         7.02 o
  -4  24   6          1.50          2.31         5.39 o
  -3  24   6          2.25          0.69         2.80 o
  -2  24   6         58.31         62.87        12.46 o
  -1  24   6         68.68         48.15         9.26 o
 -11   0   7          9.34          1.54         6.16 o
  -9   0   7          0.41          1.63         4.61 o
  -7   0   7        227.72        312.88        25.04 o
  -5   0   7         52.79         63.98         9.26 o
  -3   0   7        450.39        470.03        14.70 o
  -1   0   7        635.12        695.89        38.20 o
   1   0   7         53.22         53.82         5.67 o
   3   0   7        594.33        623.80        19.25 o
   5   0   7         91.31        100.16        16.18 o
   7   0   7         48.36         72.42        16.18 o
 -11   1   7          0.08          3.40         4.61 o
 -10   1   7          0.35          0.97         4.98 o
  -9   1   7        267.41        283.22        12.56 o
  -8   1   7         40.58         46.79         6.18 o
  -7   1   7        916.02        962.06        24.42 o
  -6   1   7        107.85        122.74         8.34 o
  -5   1   7        437.16        435.96        11.89 o
  -4   1   7        323.72        293.07         9.89 o
  -3   1   7        819.92        838.58        15.52 o
  -2   1   7        238.90        253.42         7.23 o
  -1   1   7        340.03        318.15        11.54 o
   0   1   7        452.13        471.65        12.86 o
   1   1   7        118.55        120.10         6.65 o
   2   1   7        746.03        745.56        19.49 o
   3   1   7       1138.25       1127.42        22.73 o
   4   1   7          1.08          4.11         3.56 o
   5   1   7         11.52         11.81         4.22 o
   6   1   7        213.46        213.75        16.61 o
   7   1   7        273.94        286.61        19.07 o
 -11   2   7        175.64        238.59        18.24 o
 -10   2   7          0.20          6.16         5.39 o
  -9   2   7          5.26          5.31         4.88 o
  -8   2   7          0.15          2.38         3.14 o
  -7   2   7         11.61         20.45         4.40 o
  -6   2   7       1026.44       1064.76        22.22 o
  -5   2   7         83.28         86.39         5.73 o
  -4   2   7          0.43          0.61         2.03 o
  -3   2   7        294.93        294.14         7.83 o
  -2   2   7        160.62        158.37         5.64 o
  -1   2   7         69.08         80.79         4.24 o
   0   2   7        718.65        677.35        16.54 o
   1   2   7          4.16          2.98         1.99 o
   2   2   7        683.85        708.41        18.60 o
   3   2   7          4.62          8.43         4.56 o
   4   2   7          0.07          4.21         3.73 o
   5   2   7        492.55        506.18        20.00 o
   6   2   7         89.16        101.22        11.95 o
   7   2   7          3.14          0.00         3.37 o
 -11   3   7         67.70         75.55        25.42 o
 -10   3   7         99.83         95.87        12.72 o
  -9   3   7        329.17        352.00        26.17 o
  -8   3   7         78.39         77.70         7.13 o
  -7   3   7        270.49        280.33        11.85 o
  -6   3   7        591.68        607.18        15.24 o
  -5   3   7        601.60        612.62        14.87 o
  -4   3   7         40.42         46.84         4.43 o
  -3   3   7         37.05         45.06         4.18 o
  -2   3   7        169.26        157.43         5.55 o
  -1   3   7          9.49          8.04         2.16 o
   0   3   7        242.85        249.86         8.28 o
   1   3   7         43.57         46.06         4.28 o
   2   3   7        164.28        146.18         6.66 o
   3   3   7         28.36         33.67         4.80 o
   4   3   7         13.07         15.98         5.89 o
   5   3   7        208.66        204.03        18.13 o
   6   3   7         36.63         38.14         6.96 o
   7   3   7         62.62         97.03        10.00 o
 -11   4   7         48.75         32.62        10.02 o
 -10   4   7        114.96        110.10         9.60 o
  -9   4   7        115.54        131.40        10.40 o
  -8   4   7        351.28        373.73        14.16 o
  -7   4   7         76.89         78.92         6.00 o
  -6   4   7        353.17        383.69        11.92 o
  -5   4   7          2.51          4.15         2.44 o
  -4   4   7        660.70        677.00        15.55 o
  -3   4   7         81.54         74.07         4.94 o
  -2   4   7        199.55        242.54         6.84 o
  -1   4   7          4.64          7.27         2.44 o
   0   4   7        622.16        621.01        14.36 o
   1   4   7        298.69        308.49         9.55 o
   2   4   7       2366.63       2329.83        40.02 o
   3   4   7         20.34         18.85         4.07 o
   4   4   7        296.56        296.26        11.91 o
   5   4   7         16.80         26.54         5.67 o
   6   4   7         33.14         31.31         6.58 o
   7   4   7         11.22          6.66         4.42 o
 -11   5   7        112.54        110.18        12.53 o
 -10   5   7         31.44         36.05         9.41 o
  -9   5   7         16.35          5.50         5.47 o
  -8   5   7        116.43        127.74         8.47 o
  -7   5   7         98.07         94.83         6.44 o
  -6   5   7        422.10        404.81        12.12 o
  -5   5   7         42.37         41.77         6.57 o
  -4   5   7        347.72        351.59        10.54 o
  -3   5   7        429.39        415.82        11.21 o
  -2   5   7        101.32        112.65         6.73 o
  -1   5   7        379.02        379.88        10.43 o
   0   5   7         11.37         16.16         3.08 o
   1   5   7        607.25        598.62        13.08 o
   2   5   7        330.53        355.24        12.11 o
   3   5   7         18.37         20.40         4.19 o
   4   5   7        343.90        347.58        13.25 o
   5   5   7         12.03         10.47         4.73 o
   6   5   7        132.67        149.82        10.80 o
   7   5   7         49.10         55.39        13.96 o
   8   5   7        129.04        106.32        15.41 o
 -11   6   7         12.79         30.01        14.25 o
 -10   6   7         57.68         91.27         8.73 o
  -9   6   7        758.53        804.10        27.21 o
  -8   6   7         79.11         85.01         6.43 o
  -7   6   7         77.58         81.00         6.21 o
  -6   6   7         78.61         84.73         5.99 o
  -5   6   7         98.90        100.78         8.77 o
  -4   6   7         84.54         80.66         5.71 o
  -3   6   7          1.07          0.76         2.43 o
  -2   6   7         95.42         98.67        11.79 o
  -1   6   7         99.28         99.11         6.62 o
   0   6   7        387.74        363.12        10.54 o
   1   6   7        119.15        107.99         5.86 o
   2   6   7        297.85        313.89        10.29 o
   3   6   7          9.37         14.90         3.91 o
   4   6   7         92.51        100.73         7.57 o
   5   6   7          6.73         11.95         6.27 o
   6   6   7         58.55         69.26         8.29 o
   7   6   7         71.59         57.32         8.59 o
   8   6   7         16.78         15.41         6.93 o
 -11   7   7          9.48         15.02         7.08 o
 -10   7   7        512.91        556.32        22.18 o
  -9   7   7        219.47        235.69        23.77 o
  -8   7   7        104.28        116.53         8.57 o
  -7   7   7        163.94        172.04         8.34 o
  -6   7   7        113.34         99.28         6.32 o
  -5   7   7          1.34          7.05         3.52 o
  -4   7   7        194.81        192.74         8.99 o
  -3   7   7        900.67        811.20        20.56 o
  -2   7   7        114.33        120.59         7.37 o
  -1   7   7       1422.87       1340.06        33.79 o
   0   7   7        183.49        175.02         7.12 o
   1   7   7        152.82        139.88         6.72 o
   2   7   7         37.17         35.88         5.00 o
   3   7   7        245.06        249.63        11.06 o
   4   7   7          8.77         10.60         4.13 o
   5   7   7          6.00         11.92         4.19 o
   6   7   7        125.57        117.25        11.47 o
   7   7   7        427.09        464.69        22.83 o
 -11   8   7         21.47          9.63         7.08 o
 -10   8   7         33.91         34.51         9.40 o
  -9   8   7        445.09        454.82        16.56 o
  -8   8   7          2.07          4.21         3.46 o
  -7   8   7         11.39          8.56         3.21 o
  -6   8   7         12.24          4.74         3.43 o
  -5   8   7        671.22        670.18        19.13 o
  -4   8   7          0.14          3.13         2.99 o
  -3   8   7         35.10         39.12         5.21 o
  -2   8   7        281.33        261.02        10.59 o
  -1   8   7         16.10         23.21         4.23 o
   0   8   7         47.55         42.86         5.17 o
   1   8   7        161.56        163.28         9.31 o
   2   8   7         41.21         43.75         6.12 o
   3   8   7          1.78          2.52         2.66 o
   4   8   7         10.86          6.77         3.47 o
   5   8   7         21.35         38.99         5.79 o
   6   8   7        183.94        195.68        16.34 o
   7   8   7        120.60        113.19        10.63 o
 -11   9   7        346.19        359.36        22.80 o
 -10   9   7         97.87        108.17        10.97 o
  -9   9   7         26.43         26.81         7.96 o
  -8   9   7        218.54        231.85        11.44 o
  -7   9   7         94.72        100.26         7.83 o
  -6   9   7         63.88         72.82         6.83 o
  -5   9   7        245.66        215.40        10.10 o
  -4   9   7         15.33          9.67         3.46 o
  -3   9   7        696.18        672.20        18.64 o
  -2   9   7        730.78        691.54        21.79 o
  -1   9   7       1035.17        971.39        23.56 o
   0   9   7        301.40        260.69        11.23 o
   1   9   7         39.18         29.39         4.23 o
   2   9   7         62.52         50.00         5.92 o
   3   9   7        411.90        422.90        23.23 o
   4   9   7         96.35        108.65         8.08 o
   5   9   7         18.03         20.80         4.78 o
   6   9   7         13.45         12.63         4.64 o
   7   9   7        222.86        245.87        15.96 o
 -11  10   7         92.93        107.74        15.69 o
 -10  10   7         47.92         41.20         6.31 o
  -9  10   7        138.48        137.75        11.53 o
  -8  10   7        604.12        617.39        23.31 o
  -7  10   7        102.41        105.44         8.16 o
  -6  10   7         14.87         13.29         4.37 o
  -5  10   7        413.79        420.38        14.59 o
  -4  10   7        277.86        284.70        11.55 o
  -3  10   7        232.41        217.55         9.98 o
  -2  10   7       1559.65       1436.04        31.66 o
  -1  10   7          0.23          2.47         2.53 o
   0  10   7         52.75         48.35         5.68 o
   1  10   7        432.31        417.65        14.07 o
   2  10   7       1661.59       1622.02        56.40 o
   3  10   7         47.29         50.47         6.22 o
   4  10   7         16.43         17.63         4.56 o
   5  10   7        264.66        233.53        11.79 o
   6  10   7        437.69        431.65        19.57 o
   7  10   7        219.17        239.14        19.06 o
 -11  11   7         63.74         63.17        19.26 o
 -10  11   7        404.02        412.32        19.59 o
  -9  11   7        100.19         92.92        12.28 o
  -8  11   7        513.29        518.40        21.56 o
  -7  11   7          0.22          1.46         4.27 o
  -6  11   7        341.04        331.77        13.36 o
  -5  11   7         50.68         55.30         6.49 o
  -4  11   7         97.75        100.45         7.41 o
  -3  11   7        441.67        412.87        15.45 o
  -2  11   7        365.23        361.92        13.67 o
  -1  11   7         39.62         31.22         5.06 o
   0  11   7        105.07         97.13         6.95 o
   1  11   7         40.45         43.07         7.09 o
   2  11   7        680.54        660.42        19.93 o
   3  11   7        734.87        703.08        20.68 o
   4  11   7        240.35        231.40        12.87 o
   5  11   7         26.61         12.56         6.45 o
   6  11   7          0.89          3.64         4.14 o
 -11  12   7          1.51          0.77         7.70 o
 -10  12   7         77.05         95.98        10.51 o
  -9  12   7          1.52          2.06         4.62 o
  -8  12   7        159.03        158.79        15.09 o
  -7  12   7          0.24          7.24         4.85 o
  -6  12   7        510.21        478.69        16.52 o
  -5  12   7         73.97         78.17         9.67 o
  -4  12   7         92.70         82.72         7.45 o
  -3  12   7         96.62         98.11         7.56 o
  -2  12   7        439.42        443.09        14.99 o
  -1  12   7          0.81          5.60         3.35 o
   0  12   7       1374.18       1263.13        29.50 o
   1  12   7          0.03          3.36         3.79 o
   2  12   7       1644.06       1624.31        42.67 o
   3  12   7        111.85         92.24         8.56 o
   4  12   7        633.88        669.52        21.07 o
   5  12   7        128.94        158.39         9.68 o
   6  12   7        185.92        193.10        15.19 o
 -10  13   7        148.49        148.12        16.75 o
  -9  13   7         94.46         92.45        18.16 o
  -8  13   7        115.23        106.12        10.90 o
  -7  13   7         56.71         40.64         7.65 o
  -6  13   7       3255.07       3161.68        62.26 o
  -5  13   7        225.43        204.55        15.12 o
  -4  13   7         15.40         13.91         4.31 o
  -3  13   7          1.78          0.00         2.73 o
  -2  13   7         28.20         25.92         4.83 o
  -1  13   7         25.89         14.31         5.34 o
   0  13   7         23.07         20.18         4.47 o
   1  13   7          3.58          7.05         4.58 o
   2  13   7        226.17        281.54        14.92 o
   3  13   7        319.62        336.13        16.73 o
   4  13   7         17.94         14.70         4.28 o
   5  13   7         10.99         17.59         4.30 o
   6  13   7          0.30         11.62         6.27 o
 -10  14   7        111.26        124.67        14.81 o
  -9  14   7          1.33          2.71         4.28 o
  -8  14   7         41.89         35.94         7.55 o
  -7  14   7          0.40          1.80         4.08 o
  -6  14   7          0.66          0.72         3.43 o
  -5  14   7        158.68        161.16         9.85 o
  -4  14   7        446.84        399.82        15.07 o
  -3  14   7         34.87         31.54         5.39 o
  -2  14   7        816.31        730.17        32.69 o
  -1  14   7         75.97         74.14         7.13 o
   0  14   7        203.67        196.59        10.26 o
   1  14   7         45.00         46.53         7.54 o
   2  14   7       2608.87       2533.40        60.90 o
   3  14   7        255.93        240.51        14.30 o
   4  14   7         22.41         22.01         5.71 o
   5  14   7          0.64          4.98         3.43 o
   6  14   7         85.23         49.77        16.18 o
  -9  15   7          3.31          0.29         4.46 o
  -8  15   7         67.65         68.09        11.51 o
  -7  15   7          9.83         11.29         5.57 o
  -6  15   7       1513.01       1353.03        35.05 o
  -5  15   7        709.91        680.35        20.87 o
  -4  15   7         47.21         47.64         6.60 o
  -3  15   7        291.00        252.15        11.93 o
  -2  15   7         75.57         79.04         8.03 o
  -1  15   7        253.72        238.98        11.43 o
   0  15   7         81.55         64.78         6.38 o
   1  15   7         17.31         14.76         5.19 o
   2  15   7        226.41        248.85        14.51 o
   3  15   7        247.85        233.92        15.19 o
   4  15   7          9.00          8.14         4.95 o
   5  15   7         80.53        107.27        11.30 o
   6  15   7          1.90          6.01        10.61 o
  -9  16   7          1.67          0.00         6.16 o
  -8  16   7          1.10          4.33         4.72 o
  -7  16   7         35.92         28.80         7.14 o
  -6  16   7          0.48          2.47         4.58 o
  -5  16   7         15.07         11.02         4.25 o
  -4  16   7         31.49         22.73         5.29 o
  -3  16   7        446.61        401.47        15.37 o
  -2  16   7         53.74         39.51         6.04 o
  -1  16   7        132.72        122.48         8.68 o
   0  16   7        633.99        606.04        23.22 o
   1  16   7        221.23        234.94        19.06 o
   2  16   7        451.85        465.72        20.25 o
   3  16   7        436.22        454.12        20.39 o
   4  16   7         24.48         33.39         7.14 o
   5  16   7         11.08         13.15         7.96 o
  -8  17   7          0.13          2.67         4.14 o
  -7  17   7          8.82         10.01         4.52 o
  -6  17   7        276.07        225.91        14.47 o
  -5  17   7        543.66        515.44        18.37 o
  -4  17   7        305.16        277.73        13.06 o
  -3  17   7        292.59        287.62        14.79 o
  -2  17   7        301.88        264.76        12.43 o
  -1  17   7          4.77          4.24         3.43 o
   0  17   7          4.03         11.09         5.39 o
   1  17   7         30.50         26.46         6.45 o
   2  17   7         81.05         73.49        15.36 o
   3  17   7        181.28        185.84        13.28 o
   4  17   7         32.49         38.87         7.93 o
  -8  18   7          5.75          5.78         6.54 o
  -7  18   7          0.01          1.62         4.40 o
  -6  18   7         42.12         41.84         8.04 o
  -5  18   7        158.08        146.84        10.14 o
  -4  18   7        134.50        132.13        15.90 o
  -3  18   7        290.51        260.57        12.65 o
  -2  18   7         20.59         25.12         5.70 o
  -1  18   7         59.74         62.60         7.38 o
   0  18   7         85.71         97.63        10.77 o
   1  18   7        101.66        121.63        10.37 o
   2  18   7         70.34         93.89        12.01 o
   3  18   7         16.33          7.41         4.27 o
   4  18   7        160.73        185.80        18.50 o
  -7  19   7          0.90          1.28         4.45 o
  -6  19   7         17.19         18.97         5.51 o
  -5  19   7         95.01         97.63        10.08 o
  -4  19   7         43.90         44.06         6.73 o
  -3  19   7          0.14          0.67         3.98 o
  -2  19   7         58.95         41.70         6.50 o
  -1  19   7         84.03         92.49        10.54 o
   0  19   7          9.90         17.14        10.21 o
   1  19   7         83.24         87.56        10.10 o
   2  19   7          6.99          4.91         3.88 o
   3  19   7         45.96         46.31         8.24 o
  -6  20   7         52.85         25.01         6.51 o
  -5  20   7         66.19         63.47         8.93 o
  -4  20   7         79.07         88.33         8.87 o
  -3  20   7          9.14          3.61         3.58 o
  -2  20   7         41.22         40.40         6.03 o
  -1  20   7         63.60         65.39         9.15 o
   0  20   7         52.28         60.18         8.99 o
   1  20   7          5.50          5.99         4.64 o
   2  20   7        248.32        250.94        16.03 o
  -6  21   7         53.52         31.59        12.33 o
  -5  21   7          0.84          9.43         5.70 o
  -4  21   7         40.44         35.82         9.45 o
  -3  21   7        289.77        260.18        12.88 o
  -2  21   7          9.11         12.66         4.11 o
  -1  21   7         20.56         20.34         8.28 o
   0  21   7          9.77          8.76         5.41 o
   1  21   7         27.11         35.69         7.98 o
  -4  22   7         33.33         32.46         7.65 o
  -3  22   7         31.83         33.18         5.80 o
  -2  22   7         64.46         63.33         9.34 o
  -1  22   7         40.31         36.64         8.82 o
   0  22   7        146.81        142.27        23.54 o
  -3  23   7        373.00        320.67        19.65 o
  -2  23   7         13.38         15.41         7.70 o
 -10   0   8         33.76         48.54        14.64 o
  -8   0   8       1186.77       1315.00        45.18 o
  -6   0   8          2.89          3.16         4.98 o
  -4   0   8       3646.66       3646.72        95.05 o
  -2   0   8        975.84        957.38        34.64 o
   0   0   8         18.59         11.44         3.69 o
   2   0   8       1456.84       1411.67        43.58 o
   4   0   8        374.89        349.00        27.74 o
   6   0   8         80.55         58.55        15.41 o
 -11   1   8          0.15          8.03         8.47 o
 -10   1   8        529.41        615.52        30.23 o
  -9   1   8          3.44          4.23         3.13 o
  -8   1   8          2.99          1.56         3.61 o
  -7   1   8        478.96        524.92        17.42 o
  -6   1   8         15.38         12.86         4.37 o
  -5   1   8          4.85          8.68         3.86 o
  -4   1   8        129.31        140.80         8.23 o
  -3   1   8         37.08         38.12         4.21 o
  -2   1   8         77.37         82.30         4.68 o
  -1   1   8        250.98        247.65         7.58 o
   0   1   8        100.08         89.58         5.02 o
   1   1   8         70.91         81.57         5.00 o
   2   1   8        228.52        261.72        13.23 o
   3   1   8          7.99          3.25         3.33 o
   4   1   8        506.01        494.00        23.43 o
   5   1   8         29.86         37.98         8.72 o
   6   1   8         69.20         72.44         8.90 o
 -11   2   8         29.10         46.87        10.31 o
 -10   2   8          5.63         19.58         4.95 o
  -9   2   8         36.44         38.53         5.95 o
  -8   2   8        460.50        516.35        17.44 o
  -7   2   8          2.95          2.14         3.11 o
  -6   2   8        247.58        257.80        11.34 o
  -5   2   8         85.36         97.76         7.47 o
  -4   2   8        223.06        223.05        11.98 o
  -3   2   8        344.99        344.07        10.40 o
  -2   2   8        423.18        429.52        15.90 o
  -1   2   8         16.40         19.32         3.25 o
   0   2   8        867.75        800.17        17.60 o
   1   2   8       1733.07       1695.55        31.13 o
   2   2   8        191.49        192.78         7.98 o
   3   2   8          3.67          5.45         2.94 o
   4   2   8        671.98        668.99        28.60 o
   5   2   8         23.61         21.57         7.08 o
   6   2   8         30.23         30.25         8.12 o
 -11   3   8         68.38        102.08        36.60 o
 -10   3   8        118.30        138.78        10.85 o
  -9   3   8        427.84        490.41        17.35 o
  -8   3   8          4.06          7.82         3.86 o
  -7   3   8        495.57        539.13        18.46 o
  -6   3   8         80.29         80.11         7.05 o
  -5   3   8        235.78        240.75         9.08 o
  -4   3   8         10.02          5.00         2.64 o
  -3   3   8          2.08          4.27         2.50 o
  -2   3   8        316.54        310.71        11.11 o
  -1   3   8         63.88         67.49         5.59 o
   0   3   8        312.97        344.75        17.06 o
   1   3   8        793.88        784.00        17.79 o
   2   3   8          0.60          2.44         2.28 o
   3   3   8         11.80         11.32         3.75 o
   4   3   8        208.84        212.26        12.08 o
   5   3   8         22.76         29.09         7.63 o
   6   3   8         16.54         21.31         6.83 o
 -11   4   8        128.42        216.13        17.95 o
 -10   4   8         30.15         33.26         6.44 o
  -9   4   8         45.54         57.77         8.30 o
  -8   4   8         35.21         46.90         6.20 o
  -7   4   8        166.25        190.41        14.34 o
  -6   4   8          4.28          1.04         2.87 o
  -5   4   8        112.37         93.43         6.15 o
  -4   4   8         62.32         71.19         6.31 o
  -3   4   8          9.13          2.88         2.79 o
  -2   4   8          3.21          1.69         2.26 o
  -1   4   8        338.74        345.44        10.35 o
   0   4   8         99.76         99.21         5.89 o
   1   4   8        226.92        218.31         8.56 o
   2   4   8        214.06        212.78         8.52 o
   3   4   8        505.12        527.10        16.66 o
   4   4   8         68.38         58.86         8.29 o
   5   4   8         43.59         55.58         9.29 o
   6   4   8          1.98          0.00         4.81 o
 -11   5   8         96.56        140.83        14.71 o
 -10   5   8          0.35          4.78         3.67 o
  -9   5   8        224.30        271.92        14.80 o
  -8   5   8         27.77         35.48         5.63 o
  -7   5   8        304.93        330.70        13.25 o
  -6   5   8        779.41        786.13        18.71 o
  -5   5   8        556.18        537.57        16.22 o
  -4   5   8         49.26         52.82         5.77 o
  -3   5   8         23.55         29.70         4.56 o
  -2   5   8         40.49         45.50         5.42 o
  -1   5   8        273.97        298.70        11.35 o
   0   5   8         44.23         34.47         4.04 o
   1   5   8         11.31         17.70         3.01 o
   2   5   8          7.35          1.73         2.73 o
   3   5   8        387.96        389.18        14.25 o
   4   5   8        550.19        571.22        21.18 o
   5   5   8         65.38         77.90         8.45 o
   6   5   8          0.43          1.51         3.63 o
 -11   6   8        327.25        338.56        43.53 o
 -10   6   8          0.47          9.81         3.63 o
  -9   6   8         72.62         84.78         9.38 o
  -8   6   8         13.59         15.99         5.67 o
  -7   6   8         36.97         42.01         5.10 o
  -6   6   8        121.12        121.99         8.26 o
  -5   6   8          1.22          1.45         2.93 o
  -4   6   8        234.34        204.61         9.55 o
  -3   6   8          9.13          7.28         3.34 o
  -2   6   8        132.10        121.62         7.47 o
  -1   6   8        366.07        340.64        12.38 o
   0   6   8          9.60         10.24         3.49 o
   1   6   8        128.89        139.69         6.94 o
   2   6   8          7.47          9.52         3.61 o
   3   6   8        457.03        463.47        15.79 o
   4   6   8         78.47         76.84         7.47 o
   5   6   8        239.71        223.86        13.33 o
   6   6   8         97.29        109.37        15.79 o
 -11   7   8         35.64         28.51         9.81 o
 -10   7   8         71.84         79.76         9.06 o
  -9   7   8         74.65         97.32        19.85 o
  -8   7   8          0.40          0.35         3.50 o
  -7   7   8          0.66          1.36         2.95 o
  -6   7   8        636.91        596.05        18.68 o
  -5   7   8        227.45        227.51         9.44 o
  -4   7   8        107.71        101.50         7.56 o
  -3   7   8         10.85         17.02         4.08 o
  -2   7   8         28.52         29.90         4.88 o
  -1   7   8          3.84          3.88         3.01 o
   0   7   8          5.05          2.13         2.94 o
   1   7   8          0.04          2.68         2.26 o
   2   7   8        233.67        245.69        10.97 o
   3   7   8          7.59         13.95         3.93 o
   4   7   8        360.89        410.14        15.21 o
   5   7   8        280.05        284.11        15.19 o
   6   7   8         75.08         78.70        12.92 o
 -11   8   8          1.80         14.41         9.21 o
 -10   8   8          8.82          2.90         4.61 o
  -9   8   8         64.53         45.36         9.25 o
  -8   8   8        242.86        245.71        11.98 o
  -7   8   8        283.36        326.25        16.24 o
  -6   8   8          4.61          5.82         3.73 o
  -5   8   8          0.00          3.15         3.05 o
  -4   8   8       2103.20       1912.00        40.01 o
  -3   8   8        639.73        614.27        17.97 o
  -2   8   8        590.09        550.75        16.74 o
  -1   8   8         34.00         28.37         4.82 o
   0   8   8          6.06          1.92         3.00 o
   1   8   8          5.14          5.30         3.28 o
   2   8   8          1.38          0.86         2.59 o
   3   8   8          0.02          1.41         2.79 o
   4   8   8          3.19          4.91         3.45 o
   5   8   8        173.88        179.15        12.16 o
   6   8   8        257.36        281.42        15.79 o
 -11   9   8         27.06          7.70        13.87 o
 -10   9   8        179.98        183.33        32.74 o
  -9   9   8        120.81        131.07        13.82 o
  -8   9   8        263.78        257.30        14.41 o
  -7   9   8          1.67          4.49         3.61 o
  -6   9   8          9.28          2.96         3.35 o
  -5   9   8        323.26        318.54        12.94 o
  -4   9   8        332.43        311.63        12.65 o
  -3   9   8        239.42        228.67        10.68 o
  -2   9   8          9.34          6.46         3.40 o
  -1   9   8         18.78         12.23         3.92 o
   0   9   8         28.70         33.27         5.31 o
   1   9   8        156.80        152.34        10.68 o
   2   9   8         26.94         24.86         6.14 o
   3   9   8          0.69          0.00         2.54 o
   4   9   8        399.00        401.63        15.47 o
   5   9   8         47.02         39.73        12.09 o
   6   9   8        446.40        517.44        27.47 o
 -11  10   8        184.75        137.91        25.42 o
 -10  10   8        115.48        112.26        14.23 o
  -9  10   8        212.94        204.87        12.91 o
  -8  10   8         45.75         41.37         7.85 o
  -7  10   8        264.82        262.00        12.34 o
  -6  10   8          0.16          2.27         3.31 o
  -5  10   8         10.00         13.51         4.05 o
  -4  10   8        159.34        159.69         9.27 o
  -3  10   8        442.49        411.37        14.48 o
  -2  10   8       1134.21       1064.14        26.25 o
  -1  10   8        473.14        433.94        14.88 o
   0  10   8          1.30          0.65         2.50 o
   1  10   8         20.20         30.82        10.35 o
   2  10   8        115.24        111.10         9.59 o
   3  10   8        464.65        430.68        15.83 o
   4  10   8         17.82         23.11         5.06 o
   5  10   8        136.49        139.76        10.95 o
   6  10   8         88.60         74.65        11.29 o
 -10  11   8        250.12        237.78        23.88 o
  -9  11   8        345.03        342.61        17.43 o
  -8  11   8        124.09        126.33        10.90 o
  -7  11   8        878.63        865.01        24.38 o
  -6  11   8        148.19        155.50         9.62 o
  -5  11   8         30.26         33.57         5.67 o
  -4  11   8          3.98          3.85         3.43 o
  -3  11   8        306.53        287.36        11.98 o
  -2  11   8         27.19         18.91         4.67 o
  -1  11   8        219.24        206.12        11.12 o
   0  11   8        142.28        147.33        12.58 o
   1  11   8        106.28         99.50         9.39 o
   2  11   8         54.33         48.86         7.73 o
   3  11   8        109.19        108.54        10.06 o
   4  11   8        125.97        138.54         9.02 o
   5  11   8         42.37         59.07         8.38 o
   6  11   8        219.77        241.14        28.51 o
 -10  12   8          0.06          8.47        10.79 o
  -9  12   8          3.74          2.43         4.80 o
  -8  12   8         49.19         42.23         7.93 o
  -7  12   8        605.83        608.48        26.02 o
  -6  12   8        212.00        204.43        11.45 o
  -5  12   8         65.93         68.33         7.39 o
  -4  12   8         78.74         83.95         7.59 o
  -3  12   8        197.49        175.71         9.85 o
  -2  12   8        443.12        439.36        21.46 o
  -1  12   8         75.76         72.86        11.91 o
   0  12   8         96.50         86.24         6.76 o
   1  12   8       1227.78       1171.21        34.38 o
   2  12   8          0.30          1.37         4.30 o
   3  12   8        229.15        270.48        24.50 o
   4  12   8         22.61         22.59         5.75 o
   5  12   8        239.62        256.04        13.28 o
   6  12   8         31.03         33.13        18.49 o
 -10  13   8         35.42         29.28        10.02 o
  -9  13   8        322.64        346.32        24.23 o
  -8  13   8         23.67         20.42         5.52 o
  -7  13   8        594.70        562.59        22.70 o
  -6  13   8         39.50         31.98         6.00 o
  -5  13   8        169.39        177.55        13.46 o
  -4  13   8         80.16         89.31         7.97 o
  -3  13   8        380.61        372.55        14.20 o
  -2  13   8          0.05          0.32         3.23 o
  -1  13   8        492.01        465.84        16.90 o
   0  13   8          4.73          8.15         3.49 o
   1  13   8        153.54        174.08        12.30 o
   2  13   8          2.00          1.47         3.52 o
   3  13   8        112.35        103.60         9.73 o
   4  13   8         15.71         13.20         5.97 o
   5  13   8         35.53         41.48         9.52 o
  -9  14   8          0.07          2.84         4.27 o
  -8  14   8        151.75        141.95        12.57 o
  -7  14   8        346.68        310.20        16.66 o
  -6  14   8          5.28          9.30         4.49 o
  -5  14   8        110.27        102.53         8.51 o
  -4  14   8        115.90         94.24         7.93 o
  -3  14   8        100.38         95.08         7.96 o
  -2  14   8         29.96         24.85         5.42 o
  -1  14   8         69.79         67.90         7.32 o
   0  14   8         28.45         37.70         7.10 o
   1  14   8       1513.03       1488.15        48.45 o
   2  14   8         25.59         10.26         6.41 o
   3  14   8          2.81          4.00         3.73 o
   4  14   8         13.77         24.65         6.31 o
   5  14   8        159.47        231.13        30.05 o
  -9  15   8         21.01         20.80        10.02 o
  -8  15   8          0.06          1.07         3.76 o
  -7  15   8        117.02        127.71        11.06 o
  -6  15   8         29.63         24.42         5.55 o
  -5  15   8        207.83        183.13        10.61 o
  -4  15   8          2.90          3.28         3.64 o
  -3  15   8        271.02        254.87        12.20 o
  -2  15   8        255.78        257.13        12.19 o
  -1  15   8          0.27          1.43         3.13 o
   0  15   8         91.71         93.40         9.84 o
   1  15   8         15.36          8.39         5.62 o
   2  15   8         42.80         54.48         8.36 o
   3  15   8         22.54         15.36         8.18 o
   4  15   8          0.60          1.33         4.39 o
  -8  16   8        428.16        417.03        20.40 o
  -7  16   8        200.56        185.01        20.31 o
  -6  16   8          3.36          4.33         3.35 o
  -5  16   8         99.81         99.85        11.79 o
  -4  16   8         72.07         65.95         7.97 o
  -3  16   8        110.20         94.87         8.44 o
  -2  16   8        298.10        280.40        13.05 o
  -1  16   8        156.19        144.43         9.67 o
   0  16   8        470.79        465.72        22.08 o
   1  16   8        291.59        311.79        16.55 o
   2  16   8        187.81        170.15        12.51 o
   3  16   8         40.42         35.47         9.45 o
   4  16   8        111.79        103.24        23.88 o
  -8  17   8         17.38         17.72         7.70 o
  -7  17   8          0.00          4.33         5.00 o
  -6  17   8        431.19        415.93        19.95 o
  -5  17   8         65.61         52.32         7.32 o
  -4  17   8        175.39        150.52        12.78 o
  -3  17   8        255.61        267.51        13.16 o
  -2  17   8        205.37        189.94        10.96 o
  -1  17   8         63.55         63.35         7.09 o
   0  17   8         95.29        122.59        15.05 o
   1  17   8         67.13         42.08         7.48 o
   2  17   8          3.95          4.53         4.16 o
   3  17   8         75.80         95.14        12.62 o
  -7  18   8         37.11         17.79         7.82 o
  -6  18   8         49.21         35.61         7.76 o
  -5  18   8        569.11        502.12        23.35 o
  -4  18   8        156.12        139.32        10.09 o
  -3  18   8         22.29         21.15         6.89 o
  -2  18   8          0.51          0.93         2.93 o
  -1  18   8        214.70        208.58        14.51 o
   0  18   8        318.31        332.13        17.50 o
   1  18   8          4.63          1.80         3.83 o
   2  18   8          2.50          4.60         4.73 o
  -6  19   8         48.86         34.60         8.52 o
  -5  19   8          6.68          2.89         3.51 o
  -4  19   8          8.56          6.82         4.11 o
  -3  19   8         34.45         35.97         6.19 o
  -2  19   8         40.81         43.77         6.70 o
  -1  19   8         50.64         43.08         7.94 o
   0  19   8         18.20         25.56         6.78 o
   1  19   8        194.18        204.49        14.80 o
  -5  20   8          7.10          3.69         3.17 o
  -4  20   8          7.35          2.88         3.45 o
  -3  20   8         44.41         40.11         6.39 o
  -2  20   8          0.30          0.50         3.21 o
  -1  20   8        117.77        130.81        13.22 o
   0  20   8         24.15         23.58         6.90 o
  -4  21   8          4.67          2.53         3.70 o
  -3  21   8          9.23         14.64         5.45 o
  -2  21   8         52.89         35.44        12.33 o
  -4  22   8          7.09         14.64         5.39 o
  -3  22   8         44.12         22.34         8.47 o
 -11   0   9        292.76        308.94        34.67 o
  -9   0   9        121.60        160.04        21.19 o
  -7   0   9        343.33        395.80        27.70 o
  -5   0   9          8.04          9.63         5.99 o
  -3   0   9      13482.32      14136.81       379.01 o
  -1   0   9         15.02         10.40         6.55 o
   1   0   9        308.49        335.62        17.70 o
   3   0   9         95.58        102.47        16.18 o
   5   0   9       1096.77       1144.77        60.86 o
 -11   1   9       1211.94       1340.04        52.57 o
 -10   1   9        146.17        189.98        12.79 o
  -9   1   9        197.46        223.99        11.60 o
  -8   1   9          8.59          9.76         4.26 o
  -7   1   9          2.89          4.64         3.41 o
  -6   1   9          4.12          5.22         3.49 o
  -5   1   9        115.15        129.31         8.44 o
  -4   1   9        707.04        762.35        20.79 o
  -3   1   9         42.95         55.90        15.35 o
  -2   1   9        184.59        208.38        11.68 o
  -1   1   9        102.88        108.15         6.09 o
   0   1   9        489.01        478.75        14.90 o
   1   1   9        138.51        132.35         7.86 o
   2   1   9          0.19          0.85         2.55 o
   3   1   9         87.39         83.59        21.96 o
   4   1   9          0.04          3.47         5.45 o
   5   1   9       2146.98       2206.82        70.11 o
   6   1   9         78.99        104.01        25.42 o
 -11   2   9        316.65        382.36        25.33 o
 -10   2   9         10.50          0.77         3.56 o
  -9   2   9         77.61         95.67         7.90 o
  -8   2   9         96.55        111.46        10.01 o
  -7   2   9        443.44        464.30        16.66 o
  -6   2   9         34.59         38.48         6.04 o
  -5   2   9         22.25         21.12         4.61 o
  -4   2   9        325.47        313.11        14.51 o
  -3   2   9       5110.69       5045.98        94.39 o
  -2   2   9        642.02        604.59        17.90 o
  -1   2   9         14.15         17.31         3.16 o
   0   2   9         27.36         28.28         3.99 o
   1   2   9        659.00        653.76        16.45 o
   2   2   9         24.24         13.43         7.16 o
   3   2   9        100.59        102.08        11.16 o
   4   2   9          8.02          5.89         5.37 o
   5   2   9        437.45        444.44        24.24 o
   6   2   9          2.83          0.00         9.25 o
 -11   3   9        511.10        533.50        31.92 o
 -10   3   9        548.35        677.83        25.79 o
  -9   3   9         73.34         92.31         8.34 o
  -8   3   9        102.27        116.22         8.51 o
  -7   3   9         83.59        109.45         8.54 o
  -6   3   9         40.33         51.72         6.53 o
  -5   3   9        175.25        181.30        11.38 o
  -4   3   9         48.10         58.21         6.18 o
  -3   3   9          2.04          0.15         3.00 o
  -2   3   9        382.39        392.67        13.42 o
  -1   3   9        416.96        418.64        13.99 o
   0   3   9        129.63        128.53         6.87 o
   1   3   9         71.80         70.07         5.52 o
   2   3   9        222.51        218.00        10.39 o
   3   3   9         87.54         95.44         7.66 o
   4   3   9        503.15        481.06        24.24 o
   5   3   9        445.57        431.16        23.95 o
   6   3   9          0.07         13.10        13.10 o
 -11   4   9         12.61         17.72        13.10 o
 -10   4   9         25.71         29.69        10.63 o
  -9   4   9          8.49         11.22         3.99 o
  -8   4   9         32.83         28.98         5.39 o
  -7   4   9        271.49        317.92        13.79 o
  -6   4   9         19.92         11.75         6.95 o
  -5   4   9         15.30         22.49         7.12 o
  -4   4   9         27.61         28.28         4.96 o
  -3   4   9        155.37        161.22         8.69 o
  -2   4   9        152.22        168.51         9.02 o
  -1   4   9        135.19        135.35         9.34 o
   0   4   9         75.26         80.62         6.83 o
   1   4   9        307.37        312.40        10.67 o
   2   4   9          1.60          3.84         2.62 o
   3   4   9        136.28        148.04         9.04 o
   4   4   9         11.84          7.95         5.15 o
   5   4   9        127.93        156.09        14.71 o
   6   4   9         22.96         44.68        20.03 o
 -11   5   9          0.91         16.95        13.10 o
 -10   5   9        296.40        345.45        17.44 o
  -9   5   9          9.70          6.81         3.73 o
  -8   5   9         88.98        101.04         9.75 o
  -7   5   9         46.22         56.21         8.01 o
  -6   5   9         31.38         44.33         7.10 o
  -5   5   9          7.04          5.34         3.01 o
  -4   5   9         79.40         94.93         7.36 o
  -3   5   9          7.78          5.26         3.55 o
  -2   5   9        434.15        453.58        14.90 o
  -1   5   9          0.28          3.52         2.79 o
   0   5   9        103.45         98.54         7.12 o
   1   5   9         59.06         73.86         5.89 o
   2   5   9        262.51        276.63        14.01 o
   3   5   9          4.99          2.62         3.07 o
   4   5   9         90.12         91.49        11.29 o
   5   5   9          7.97          7.67         5.70 o
 -11   6   9          0.59         11.56        14.64 o
 -10   6   9         51.05         70.41        17.72 o
  -9   6   9         73.42        105.30        12.68 o
  -8   6   9        139.49        150.38        11.36 o
  -7   6   9          7.46          8.59         4.75 o
  -6   6   9         27.62         16.80         5.41 o
  -5   6   9         76.63         77.18         6.90 o
  -4   6   9          7.41         10.35         3.89 o
  -3   6   9         35.09         38.18         5.56 o
  -2   6   9         64.91         59.92         6.70 o
  -1   6   9        222.32        208.48        12.15 o
   0   6   9         54.91         60.48         6.70 o
   1   6   9        102.27        110.74         7.81 o
   2   6   9        118.04        131.42         8.51 o
   3   6   9        488.63        528.10        17.59 o
   4   6   9         54.75         53.20         6.85 o
   5   6   9          0.30          3.30         4.55 o
 -11   7   9         22.54         19.26        14.64 o
 -10   7   9         27.63         22.15        20.80 o
  -9   7   9        160.94        153.50        14.68 o
  -8   7   9         12.70          3.53         3.72 o
  -7   7   9         82.42         90.32        11.66 o
  -6   7   9         28.89         32.95         5.51 o
  -5   7   9        276.74        261.98        11.91 o
  -4   7   9          0.03          2.09         3.19 o
  -3   7   9          5.42          2.65         3.40 o
  -2   7   9        301.43        303.19        12.38 o
  -1   7   9         43.53         39.70         5.63 o
   0   7   9          1.49          5.86         3.40 o
   1   7   9         46.11         38.82         6.64 o
   2   7   9         16.74         15.96         5.41 o
   3   7   9        223.51        234.24        11.34 o
   4   7   9         91.41         97.45         9.53 o
   5   7   9          2.70          2.14         3.80 o
 -10   8   9          4.16         19.49         7.96 o
  -9   8   9        207.94        224.13        17.33 o
  -8   8   9         36.53         34.29         6.68 o
  -7   8   9         33.04         45.38         7.76 o
  -6   8   9        152.58        134.26         9.10 o
  -5   8   9        452.49        440.76        15.70 o
  -4   8   9        222.38        227.63        11.12 o
  -3   8   9        540.04        533.35        24.02 o
  -2   8   9         33.53         29.76         5.78 o
  -1   8   9        301.84        308.21        16.57 o
   0   8   9        283.93        295.47        12.48 o
   1   8   9         35.54         38.81         6.78 o
   2   8   9         72.15         69.66        11.88 o
   3   8   9        195.22        207.06        12.97 o
   4   8   9         54.18         74.13         8.01 o
   5   8   9         84.27         78.87         8.49 o
   6   8   9         51.43         83.98        19.26 o
 -10   9   9         45.46         50.08        15.41 o
  -9   9   9        186.81        225.97        17.65 o
  -8   9   9        345.30        361.17        27.91 o
  -7   9   9         31.21         32.57         5.58 o
  -6   9   9          8.73          8.34         4.13 o
  -5   9   9        166.68        160.46         9.84 o
  -4   9   9         46.92         28.58         5.63 o
  -3   9   9         22.08         18.44         5.00 o
  -2   9   9        107.22        100.81         7.97 o
  -1   9   9          6.55          5.52         3.58 o
   0   9   9          0.25          0.00         3.08 o
   1   9   9          0.16          0.71         3.69 o
   2   9   9        315.60        298.38        15.25 o
   3   9   9        137.80        155.58        11.69 o
   4   9   9          3.26          6.47         3.67 o
   5   9   9          2.68         13.55         5.70 o
 -10  10   9         16.51         13.10        12.33 o
  -9  10   9        651.04        751.09        50.85 o
  -8  10   9         64.81         77.15        11.29 o
  -7  10   9          2.59          4.55         3.58 o
  -6  10   9         91.12         87.08         8.45 o
  -5  10   9        196.55        186.63        10.42 o
  -4  10   9        239.82        218.25        11.12 o
  -3  10   9        184.94        173.25        10.06 o
  -2  10   9         79.86         86.13         7.69 o
  -1  10   9        125.84        142.23         9.03 o
   0  10   9          7.20          9.80         3.94 o
   1  10   9         29.91         34.29         6.63 o
   2  10   9         18.00         20.11         5.92 o
   3  10   9        457.36        434.99        19.57 o
   4  10   9         13.39         17.82         9.06 o
   5  10   9        178.23        242.34        19.05 o
  -9  11   9          2.97          0.57         4.66 o
  -8  11   9        800.22        768.11        39.79 o
  -7  11   9          0.62          6.26         4.81 o
  -6  11   9          3.31          6.00         4.03 o
  -5  11   9         43.39         34.35         5.92 o
  -4  11   9         29.61         23.62         5.10 o
  -3  11   9         41.44         44.78         6.33 o
  -2  11   9         96.18         92.68         7.97 o
  -1  11   9        187.93        178.89        10.08 o
   0  11   9        187.92        196.29        10.66 o
   1  11   9        216.65        159.19        15.00 o
   2  11   9        886.80        816.35        28.00 o
   3  11   9         68.19         77.81         9.27 o
   4  11   9         66.03         70.27         9.46 o
  -9  12   9         55.67         48.84        11.08 o
  -8  12   9        446.21        457.99        23.35 o
  -7  12   9          1.38          2.73         3.38 o
  -6  12   9          6.41          5.77         3.78 o
  -5  12   9          0.98          3.22         3.43 o
  -4  12   9         51.46         43.66         6.33 o
  -3  12   9         18.82         23.21         4.97 o
  -2  12   9         19.33         10.22         4.30 o
  -1  12   9         15.94         13.98         4.42 o
   0  12   9          0.14          3.24         4.19 o
   1  12   9         35.16         31.62         6.90 o
   2  12   9          8.62         11.50         5.10 o
   3  12   9        274.77        259.75        15.56 o
   4  12   9         39.67         27.97         9.63 o
  -9  13   9          0.52         16.95         6.16 o
  -8  13   9         44.22         44.05         7.40 o
  -7  13   9         19.67         17.49         4.37 o
  -6  13   9         21.51         21.51         4.83 o
  -5  13   9         16.82          9.73         4.11 o
  -4  13   9        232.25        231.76        18.01 o
  -3  13   9          0.39          6.06         3.74 o
  -2  13   9          4.90          9.15         4.43 o
  -1  13   9         44.75         39.43         6.14 o
   0  13   9        371.68        358.04        17.34 o
   1  13   9          9.29          8.03         4.85 o
   2  13   9        286.64        358.73        18.09 o
   3  13   9         30.84         15.24         5.92 o
   4  13   9         75.17         87.83        21.57 o
  -9  14   9          4.15          6.16         6.16 o
  -8  14   9         66.83         68.88         9.50 o
  -7  14   9         91.01         94.00        10.90 o
  -6  14   9         41.38         27.45         5.48 o
  -5  14   9         57.61         54.17         6.97 o
  -4  14   9        175.01        152.44        11.93 o
  -3  14   9        118.87        111.23        12.43 o
  -2  14   9        194.35        192.92        10.81 o
  -1  14   9         22.96         15.78         4.45 o
   0  14   9        104.25         94.70        10.15 o
   1  14   9         79.84         77.21        10.04 o
   2  14   9          1.87          6.22         4.52 o
   3  14   9          0.05          2.00         4.27 o
  -8  15   9          0.78         10.79         7.70 o
  -7  15   9          0.43          6.13         4.52 o
  -6  15   9         48.28         32.18         6.78 o
  -5  15   9         20.29         17.58         4.77 o
  -4  15   9        116.82         92.96         8.08 o
  -3  15   9         11.28         12.52         3.98 o
  -2  15   9          5.68          7.58         3.89 o
  -1  15   9          1.92          2.08         3.05 o
   0  15   9         25.85         29.73         7.01 o
   1  15   9          7.65          4.70         4.80 o
   2  15   9          0.42          0.50         4.28 o
   3  15   9          1.29          4.62        11.56 o
  -8  16   9         15.70         23.11         8.47 o
  -7  16   9        291.15        263.01        16.01 o
  -6  16   9          1.50          3.74         3.36 o
  -5  16   9         30.38         31.09         5.35 o
  -4  16   9          4.52          2.72         3.35 o
  -3  16   9        895.37        810.78        24.23 o
  -2  16   9         32.70         24.81         5.17 o
  -1  16   9         30.00         14.26         5.62 o
   0  16   9         61.06         64.88        10.75 o
   1  16   9        426.04        476.51        18.80 o
   2  16   9          2.88         21.20         7.89 o
  -7  17   9         13.58         16.95         9.25 o
  -6  17   9          1.31          4.10         3.18 o
  -5  17   9         82.75         95.34         8.82 o
  -4  17   9        122.48        107.92         8.82 o
  -3  17   9         48.28         58.40         7.41 o
  -2  17   9        133.08        138.73         9.42 o
  -1  17   9         70.98         69.09         9.05 o
   0  17   9          0.88          1.45         2.94 o
   1  17   9          0.02          9.26         5.62 o
  -6  18   9          0.58          0.00         6.16 o
  -5  18   9        101.10         79.85         8.45 o
  -4  18   9         59.15         59.29         8.01 o
  -3  18   9        616.43        615.56        20.90 o
  -2  18   9        105.52         92.91         8.12 o
  -1  18   9          0.40          3.30         4.08 o
   0  18   9          0.38          0.99         4.28 o
  -5  19   9          6.71         16.95         6.93 o
  -4  19   9        142.08        113.98        25.81 o
  -3  19   9         14.48         13.13         4.22 o
  -2  19   9        170.17        177.79        16.12 o
  -5  20   9          5.06          0.00         4.62 o
  -4  20   9          1.61          7.70         6.16 o
  -3  20   9         63.85         44.68        10.79 o
 -10   0  10         33.20         18.88         8.09 o
  -8   0  10        225.86        262.93        18.24 o
  -6   0  10        154.26        197.62        15.80 o
  -4   0  10          0.24          3.85         9.25 o
  -2   0  10        866.71        838.91        46.23 o
   0   0  10          5.45          9.44         5.37 o
   2   0  10        348.19        338.99        26.96 o
   4   0  10         76.65        103.24        16.18 o
 -10   1  10         34.37         50.23         7.16 o
  -9   1  10         22.74         29.34         7.78 o
  -8   1  10        347.42        394.78        15.76 o
  -7   1  10         22.03         14.49         4.68 o
  -6   1  10         12.61          6.98         4.19 o
  -5   1  10          1.14          2.06         3.95 o
  -4   1  10        589.92        611.26        21.90 o
  -3   1  10         57.14         42.79         9.26 o
  -2   1  10         22.64          3.57         4.98 o
  -1   1  10          1.70         11.10         4.30 o
   0   1  10         86.09         90.52         7.79 o
   1   1  10        171.60        165.81         9.30 o
   2   1  10          0.60          6.43         3.73 o
   3   1  10          4.96          4.14         5.15 o
   4   1  10         16.40         21.93         7.02 o
   5   1  10         12.78          9.25        12.33 o
 -11   2  10         12.64         33.13        19.26 o
 -10   2  10        202.08        246.24        15.66 o
  -9   2  10         14.29         15.95         4.09 o
  -8   2  10         53.16         55.34         8.23 o
  -7   2  10        361.64        382.24        17.94 o
  -6   2  10        275.76        269.15        14.53 o
  -5   2  10        233.26        248.36        13.74 o
  -4   2  10          5.20          6.15         4.50 o
  -3   2  10        136.00        137.99        22.54 o
  -2   2  10          4.88          3.94         3.42 o
  -1   2  10        627.26        596.84        21.10 o
   0   2  10         84.78         92.27        10.21 o
   1   2  10         13.39         12.17         3.82 o
   2   2  10        246.25        259.96        13.72 o
   3   2  10         76.63         53.75         9.76 o
   4   2  10         73.31         83.90        17.72 o
   5   2  10        191.10        203.39        26.96 o
 -11   3  10          6.77          5.39        15.41 o
 -10   3  10          0.01          0.78         4.65 o
  -9   3  10          1.42          8.39         4.34 o
  -8   3  10          0.45          1.44         3.59 o
  -7   3  10         35.62         32.05         6.64 o
  -6   3  10         90.84         95.61         9.32 o
  -5   3  10        109.81        144.27        17.84 o
  -4   3  10         15.85         16.14         4.95 o
  -3   3  10          0.13          3.37         3.94 o
  -2   3  10          0.84          4.11         3.00 o
  -1   3  10         43.72         37.45         6.59 o
   0   3  10          0.61          8.75         4.69 o
   1   3  10        810.36        825.98        22.71 o
   2   3  10         70.70         85.44        11.09 o
   3   3  10         95.60         82.60        10.36 o
   4   3  10         63.88         56.49         9.52 o
   5   3  10          3.57         13.10        11.56 o
 -11   4  10         38.16         70.11        19.26 o
 -10   4  10        108.45        125.60        15.73 o
  -9   4  10        159.83        197.35        13.21 o
  -8   4  10          5.97          2.59         3.79 o
  -7   4  10        431.56        460.01        20.15 o
  -6   4  10          0.04          6.04         4.24 o
  -5   4  10          1.83          0.51         3.56 o
  -4   4  10         38.18         35.90         6.64 o
  -3   4  10        129.31        139.58         8.42 o
  -2   4  10         10.51         13.66         4.17 o
  -1   4  10         83.74         94.34         7.57 o
   0   4  10         35.46         25.80         4.95 o
   1   4  10        202.98        193.34        11.69 o
   2   4  10         45.12         55.35         7.94 o
   3   4  10         28.89         35.95         9.25 o
   4   4  10          6.03          5.11         5.39 o
   5   4  10         15.91         16.95        14.64 o
 -10   5  10        169.29        237.77        20.29 o
  -9   5  10         44.59         45.95         7.46 o
  -8   5  10         35.48         39.30         7.01 o
  -7   5  10         11.87         17.37         5.30 o
  -6   5  10          0.01          1.23         3.33 o
  -5   5  10          0.83          0.00         3.26 o
  -4   5  10         34.36         26.40         7.03 o
  -3   5  10         28.53         20.49         4.55 o
  -2   5  10         90.90         89.96         7.38 o
  -1   5  10        286.30        275.22        11.86 o
   0   5  10        170.29        158.43         9.56 o
   1   5  10        225.14        239.73        13.64 o
   2   5  10         59.76         66.07         9.98 o
   3   5  10         63.28         62.13        16.95 o
   4   5  10         58.46         67.94        10.90 o
   5   5  10         13.36          0.00        11.56 o
 -10   6  10         13.65         28.09        16.95 o
  -9   6  10         55.11         65.59        12.69 o
  -8   6  10         11.63          7.99         5.52 o
  -7   6  10        143.00        159.70        11.57 o
  -6   6  10          9.10          8.09         4.40 o
  -5   6  10        261.76        267.63        12.70 o
  -4   6  10         51.13         45.60         6.27 o
  -3   6  10         17.87         22.28         4.77 o
  -2   6  10        120.90        127.75        12.01 o
  -1   6  10          1.02          1.10         2.79 o
   0   6  10          4.22          5.58         3.43 o
   1   6  10        251.95        262.85        14.08 o
   2   6  10        258.12        270.18        14.22 o
   3   6  10         32.42         30.15        13.10 o
   4   6  10          4.88          9.88         9.25 o
 -10   7  10        136.55        140.22        23.88 o
  -9   7  10          2.19          0.00         5.15 o
  -8   7  10         96.73        106.36         9.83 o
  -7   7  10         27.93         24.41         6.00 o
  -6   7  10        167.82        181.96        15.47 o
  -5   7  10          2.79          2.48         3.38 o
  -4   7  10         23.70         22.63         5.67 o
  -3   7  10         31.42         38.57         7.45 o
  -2   7  10        242.20        248.45        11.73 o
  -1   7  10         16.01          8.13         3.82 o
   0   7  10         69.54         80.92         7.28 o
   1   7  10         38.02         36.75        10.22 o
   2   7  10         78.98        101.01         9.10 o
   3   7  10          2.01          3.18         3.13 o
   4   7  10         28.85         30.82        13.10 o
  -9   8  10          0.90          1.14         5.70 o
  -8   8  10        144.09        165.17        12.31 o
  -7   8  10          3.57          4.04         4.95 o
  -6   8  10         51.93         47.09         7.94 o
  -5   8  10          2.65          3.14         3.58 o
  -4   8  10        465.67        455.72        16.35 o
  -3   8  10        271.14        235.16        11.40 o
  -2   8  10        360.59        359.71        23.87 o
  -1   8  10          0.29          2.37         3.07 o
   0   8  10         13.18         15.55         4.11 o
   1   8  10          5.98          6.51         4.33 o
   2   8  10        159.23        145.40        12.12 o
   3   8  10          1.04          2.80         3.84 o
   4   8  10          1.46         12.33         5.39 o
  -9   9  10         52.82         62.79        12.03 o
  -8   9  10         40.53         13.18         7.79 o
  -7   9  10         33.90         43.30         7.40 o
  -6   9  10        479.04        444.89        16.64 o
  -5   9  10          2.67          4.41         3.74 o
  -4   9  10         65.93         74.86         7.76 o
  -3   9  10        184.92        181.10        12.01 o
  -2   9  10         43.99         45.60         7.01 o
  -1   9  10         90.92        101.86         7.97 o
   0   9  10        162.23        161.10        16.32 o
   1   9  10         58.30         70.00         9.60 o
   2   9  10         58.11         49.14         8.39 o
   3   9  10          0.11          1.54         4.12 o
   4   9  10          4.14          0.00         4.62 o
  -9  10  10        473.10        411.33        38.52 o
  -8  10  10         52.23         47.03         8.18 o
  -7  10  10        109.33        113.70        11.91 o
  -6  10  10          9.85         10.60         4.38 o
  -5  10  10         46.75         46.91         6.73 o
  -4  10  10        123.80        124.99         9.20 o
  -3  10  10        999.69        904.14        24.89 o
  -2  10  10        134.35        147.36         9.43 o
  -1  10  10         61.72         60.26         9.01 o
   0  10  10         23.05         15.92         5.30 o
   1  10  10        588.44        549.64        22.20 o
   2  10  10        219.17        227.46        24.56 o
   3  10  10          3.13          3.77         4.40 o
   4  10  10         19.98         15.41         6.93 o
  -8  11  10          0.50          2.77         5.13 o
  -7  11  10          1.59          2.09         2.94 o
  -6  11  10         66.22         50.40         6.93 o
  -5  11  10         73.11         60.53         7.43 o
  -4  11  10          2.68          4.78         3.64 o
  -3  11  10         91.87        101.88         8.29 o
  -2  11  10         91.35         77.78         7.49 o
  -1  11  10        190.10        185.47        10.47 o
   0  11  10          1.28          0.00         3.34 o
   1  11  10        371.00        405.44        24.61 o
   2  11  10        173.92        167.78        29.38 o
   3  11  10        374.19        472.60        61.25 o
   4  11  10         40.29         44.68        19.26 o
  -8  12  10          0.92          0.00         4.90 o
  -7  12  10        839.36        798.76        24.17 o
  -6  12  10          0.63          5.29         3.75 o
  -5  12  10        143.20        144.50        18.62 o
  -4  12  10         21.60         22.44         5.44 o
  -3  12  10         86.91         80.88         7.81 o
  -2  12  10         20.75          9.18         4.78 o
  -1  12  10        173.13        152.69         9.59 o
   0  12  10          1.84          0.00         3.19 o
   1  12  10       1360.39       1421.27        53.75 o
   2  12  10         19.43         16.95         5.65 o
   3  12  10         29.05         36.01         8.52 o
  -7  13  10        186.57        181.58        11.38 o
  -6  13  10          1.44          2.66         3.15 o
  -5  13  10        158.86        157.63        11.45 o
  -4  13  10          1.67          6.84         3.78 o
  -3  13  10         92.77         96.08         8.48 o
  -2  13  10         69.67         75.95         7.74 o
  -1  13  10        335.54        345.02        17.18 o
   0  13  10         12.60          8.58         4.48 o
   1  13  10        400.21        419.81        20.16 o
   2  13  10         15.91          7.24         6.93 o
  -8  14  10         13.22          0.77         4.62 o
  -7  14  10        968.00        945.35        75.12 o
  -6  14  10        205.72        209.48        11.73 o
  -5  14  10         58.71         56.11         7.26 o
  -4  14  10          2.37          5.54         3.58 o
  -3  14  10         97.10         86.07         8.56 o
  -2  14  10         69.74         61.45         7.64 o
  -1  14  10        149.29        151.02        17.26 o
   0  14  10         18.40          7.44         8.11 o
   1  14  10        527.59        527.77        23.17 o
  -7  15  10        112.75         93.99        14.64 o
  -6  15  10        190.78        195.03        12.86 o
  -5  15  10          2.73          5.63         3.89 o
  -4  15  10        158.28        168.23        13.79 o
  -3  15  10        103.48         94.96         8.90 o
  -2  15  10         12.76         12.19         4.02 o
  -1  15  10         95.01         83.08        16.13 o
   0  15  10        180.71        209.17        14.47 o
  -6  16  10        250.15        242.07        17.72 o
  -5  16  10          1.70          4.30         3.10 o
  -4  16  10        101.36        104.52         8.35 o
  -3  16  10         17.57         13.38         6.31 o
  -2  16  10         15.12         13.26         5.12 o
  -1  16  10        120.03        118.63        10.95 o
  -6  17  10         14.85         13.10         6.16 o
  -5  17  10         30.54          9.59        12.33 o
  -4  17  10        236.11        224.44        16.86 o
  -3  17  10         90.79        106.98         9.63 o
  -2  17  10          3.45          9.25         9.25 o
  -3  18  10          5.21          0.00         5.39 o
  -9   0  11        183.49        214.09        52.00 o
  -7   0  11         13.18          6.16         6.93 o
  -5   0  11        590.06        565.41        39.29 o
  -3   0  11        163.51        144.07        20.80 o
  -1   0  11         59.58         64.44        10.18 o
   1   0  11         22.76         26.22         5.70 o
   3   0  11          2.33          6.93         6.93 o
 -10   1  11          9.75         16.21         8.60 o
  -9   1  11        326.65        373.01        18.97 o
  -8   1  11          3.84          9.08         7.04 o
  -7   1  11         64.53         80.15        10.89 o
  -6   1  11        104.29        127.06        12.25 o
  -5   1  11        267.29        281.25        25.42 o
  -4   1  11        237.94        275.12        19.04 o
  -3   1  11        450.53        474.89        24.78 o
  -2   1  11         33.73         32.46         8.12 o
  -1   1  11        218.43        232.94        28.12 o
   0   1  11         26.26         18.65         5.47 o
   1   1  11        170.39        188.42        20.62 o
   2   1  11         40.92         43.22         7.96 o
   3   1  11        694.81        707.40        38.14 o
 -10   2  11         21.07         26.65        10.06 o
  -9   2  11         38.15         36.17         7.70 o
  -8   2  11        125.70        147.00        11.56 o
  -7   2  11          9.94          8.31         4.58 o
  -6   2  11         22.06         36.94         6.78 o
  -5   2  11        237.66        227.45        17.41 o
  -4   2  11        171.01        157.99        14.97 o
  -3   2  11         34.80         34.57         8.67 o
  -2   2  11         25.43         32.67         8.67 o
  -1   2  11         14.39         16.88         5.70 o
   0   2  11        217.83        209.05        12.27 o
   1   2  11         17.02         10.63         9.25 o
   2   2  11         43.29         21.57        10.02 o
   3   2  11         85.54        107.91        19.26 o
  -9   3  11         53.58         80.38        11.50 o
  -8   3  11         11.61         10.24         4.95 o
  -7   3  11          1.44          3.48         3.84 o
  -6   3  11          4.75          5.42         3.84 o
  -5   3  11        181.42        227.58        20.45 o
  -4   3  11         13.59          6.72         9.25 o
  -3   3  11          0.62          4.62         5.55 o
  -2   3  11          0.38          4.45         5.01 o
  -1   3  11        141.39        121.63        10.19 o
   0   3  11        125.39        132.99         9.79 o
   1   3  11        327.27        388.71        40.41 o
   2   3  11          0.49          3.63         4.61 o
   3   3  11        144.13        142.53        18.49 o
   4   3  11          0.09          0.00        11.56 o
  -9   4  11         13.52          9.92         6.15 o
  -8   4  11        210.16        221.93        15.99 o
  -7   4  11        235.29        288.28        15.86 o
  -6   4  11        219.62        269.56        14.97 o
  -5   4  11         12.72          2.54         4.27 o
  -4   4  11         11.67         16.28         7.83 o
  -3   4  11        109.54        110.57         9.72 o
  -2   4  11        333.27        339.20        20.68 o
  -1   4  11         32.83         34.70         6.81 o
   0   4  11        296.75        310.61        14.96 o
   1   4  11         94.47         71.12        10.85 o
   2   4  11        150.88        151.61        17.72 o
   3   4  11         10.33         20.03         8.47 o
  -9   5  11          1.31          3.08         5.32 o
  -8   5  11          0.56          8.18         5.52 o
  -7   5  11        156.50        167.94        12.15 o
  -6   5  11          0.01          0.00         2.59 o
  -5   5  11          0.53          5.42         3.95 o
  -4   5  11          0.00          3.60         3.88 o
  -3   5  11         14.89          5.24         3.95 o
  -2   5  11         14.91         19.31         4.43 o
  -1   5  11         26.44         24.74         6.19 o
   0   5  11         64.45         60.35        11.32 o
   1   5  11          1.45          4.42         4.06 o
   2   5  11         44.67         65.07        10.61 o
   3   5  11          0.19          0.00         5.39 o
  -9   6  11          0.04          1.61         6.13 o
  -8   6  11        138.54        183.52        13.25 o
  -7   6  11         98.28         97.85        12.71 o
  -6   6  11         50.22         52.76         7.06 o
  -5   6  11          6.29          6.69         7.21 o
  -4   6  11         44.86         48.82         7.76 o
  -3   6  11         42.04         36.38         5.89 o
  -2   6  11         73.15         89.61         8.41 o
  -1   6  11         10.14          8.94         3.75 o
   0   6  11         32.86         43.16         7.09 o
   1   6  11          0.12          0.00         3.85 o
   2   6  11         60.00         69.26        23.88 o
  -9   7  11         57.71         47.00        13.10 o
  -8   7  11         38.12         40.24         7.59 o
  -7   7  11         61.94         64.85         9.24 o
  -6   7  11         27.07         26.03         6.85 o
  -5   7  11        741.15        718.95        26.66 o
  -4   7  11         16.64         13.34         5.41 o
  -3   7  11         83.12         92.13         7.83 o
  -2   7  11         55.42         61.28         6.78 o
  -1   7  11          0.22          0.00         2.71 o
   0   7  11          1.63          0.00         3.17 o
   1   7  11         60.89         62.24        10.31 o
   2   7  11         59.83         38.75         8.67 o
  -8   8  11          0.67          2.99         4.13 o
  -7   8  11         10.84          7.43         4.85 o
  -6   8  11         37.01         34.88         7.35 o
  -5   8  11          5.83          1.65         5.55 o
  -4   8  11        176.55        146.49         9.64 o
  -3   8  11         11.80          4.04         2.87 o
  -2   8  11          1.65          2.97         3.19 o
  -1   8  11          0.01          0.34         3.05 o
   0   8  11         18.49         12.09         4.98 o
   1   8  11         48.98         61.46         8.73 o
   2   8  11         12.13         22.52         7.02 o
  -8   9  11          9.98          1.39         5.13 o
  -7   9  11          0.40          1.88         3.59 o
  -6   9  11          9.14          6.31         4.98 o
  -5   9  11        424.77        418.47        19.56 o
  -4   9  11         32.51         27.45         5.36 o
  -3   9  11        290.71        296.27        13.31 o
  -2   9  11         64.32         68.72         7.56 o
  -1   9  11         27.16         29.47         5.29 o
   0   9  11          5.24          6.29         3.59 o
   1   9  11         32.78         30.15        11.05 o
   2   9  11         26.78         35.31         7.23 o
   3   9  11         25.60         29.28        15.41 o
  -8  10  11        124.97        143.30        18.49 o
  -7  10  11        114.30        110.71        10.85 o
  -6  10  11         81.38         98.71        10.80 o
  -5  10  11         26.47         15.68         4.05 o
  -4  10  11        249.83        223.79        11.72 o
  -3  10  11        176.94        169.98        12.15 o
  -2  10  11         68.50         58.50         7.10 o
  -1  10  11         51.93         34.45         5.22 o
   0  10  11        176.05        204.01        13.33 o
   1  10  11          0.33          3.36         4.79 o
   2  10  11         60.77         65.16        12.97 o
  -8  11  11          2.81          1.54         6.16 o
  -7  11  11          5.69          0.84         5.35 o
  -6  11  11          2.48          6.39         4.95 o
  -5  11  11          0.91          2.81         3.19 o
  -4  11  11         18.78         12.17         4.30 o
  -3  11  11        292.21        284.19        13.50 o
  -2  11  11         27.26         16.58         5.23 o
  -1  11  11          5.25          9.87         4.50 o
   0  11  11         31.40         40.42         7.14 o
   1  11  11          4.92          3.25         5.13 o
   2  11  11         38.47         39.35        13.10 o
  -8  12  11        479.62        392.07        36.21 o
  -7  12  11         39.14         21.57         9.25 o
  -6  12  11         82.98         91.80         9.12 o
  -5  12  11          9.68          7.19         3.56 o
  -4  12  11        191.06        208.38        11.56 o
  -3  12  11         59.62         39.70         7.78 o
  -2  12  11        295.64        320.65        14.27 o
  -1  12  11         32.69         18.93         5.43 o
   0  12  11         65.68         60.94         9.00 o
   1  12  11         10.23          8.47        11.56 o
  -7  13  11         14.58          8.47         6.93 o
  -6  13  11          5.12         17.83         5.70 o
  -5  13  11          0.40          4.09         3.58 o
  -4  13  11          5.39          4.50         3.51 o
  -3  13  11          8.39          5.59         3.68 o
  -2  13  11          0.03          0.00         2.49 o
  -1  13  11         44.25         52.37        11.43 o
   0  13  11        353.57        359.79        34.67 o
  -7  14  11          0.00          9.25         9.25 o
  -6  14  11         70.83         67.13         9.43 o
  -5  14  11          0.24          4.41         4.31 o
  -4  14  11        251.53        245.97        12.37 o
  -3  14  11          0.31          2.35         3.25 o
  -2  14  11        116.39        115.41        19.21 o
  -1  14  11          1.98         16.95        13.10 o
  -5  15  11         14.89          6.16         6.93 o
  -4  15  11          0.82         10.35        10.79 o
  -3  15  11        205.42        196.05        14.68 o
  -3  16  11        122.01         96.30        13.10 o
  -8   0  12        105.78        100.93        21.57 o
  -6   0  12         54.42         47.77        13.10 o
  -4   0  12       1243.81       1199.40        65.49 o
  -2   0  12          0.17          3.85         6.93 o
   0   0  12         73.19         50.85        13.10 o
  -8   1  12        189.27        235.99        61.25 o
  -7   1  12          0.09          2.36         4.26 o
  -6   1  12          5.00          0.00         3.27 o
  -5   1  12        244.23        222.66        17.43 o
  -4   1  12       2386.78       2277.68        72.18 o
  -3   1  12        124.41        105.50        15.02 o
  -2   1  12          3.55          4.71         5.01 o
  -1   1  12          1.64          0.33         3.70 o
   0   1  12        229.37        232.78        17.15 o
   1   1  12         28.23         32.36        13.87 o
  -8   2  12         90.40         59.32        17.72 o
  -7   2  12         61.15         84.28        13.87 o
  -6   2  12          1.36          0.39         3.81 o
  -5   2  12        154.46        157.11        22.73 o
  -4   2  12        678.04        647.11        31.58 o
  -3   2  12        104.33        114.93        12.74 o
  -2   2  12          3.64          0.00         4.90 o
  -1   2  12          2.82          5.82         4.81 o
   0   2  12        131.49        151.01        13.88 o
   1   2  12         82.79        117.87        20.03 o
   2   2  12          1.10          4.62         4.62 o
  -9   3  12         27.62         27.74        18.49 o
  -8   3  12         40.45         53.32        13.87 o
  -7   3  12         55.69         83.77        13.10 o
  -6   3  12         17.66         13.87         5.45 o
  -5   3  12         72.27         50.60        10.07 o
  -4   3  12        412.82        345.99        23.50 o
  -3   3  12         46.46         40.78         8.67 o
  -2   3  12         24.22         26.54         7.89 o
  -1   3  12        143.53        139.50        35.82 o
   0   3  12         46.27         56.90        10.36 o
   1   3  12         12.38         17.75         6.11 o
   2   3  12         73.61         53.93        12.33 o
  -8   4  12         27.81         14.04        10.79 o
  -7   4  12         40.33         44.30         8.09 o
  -6   4  12          6.91          7.66         8.09 o
  -5   4  12          3.22          0.00         4.26 o
  -4   4  12          9.89          9.25         6.54 o
  -3   4  12        236.14        279.72        56.63 o
  -2   4  12         19.31         18.55         7.02 o
  -1   4  12         64.44         96.15        18.49 o
   0   4  12         24.95         25.50         7.65 o
   1   4  12         72.57         81.05        10.83 o
  -8   5  12          0.08          0.00         7.69 o
  -7   5  12          4.00          0.46         3.92 o
  -6   5  12          6.84          2.50         3.75 o
  -5   5  12         24.93         21.22         8.43 o
  -4   5  12          1.96          0.63         4.42 o
  -3   5  12          5.50         12.29         5.25 o
  -2   5  12          5.63          8.47         8.09 o
  -1   5  12        103.82        140.51        20.03 o
   0   5  12        193.12        206.44        15.69 o
   1   5  12          0.65          0.00         4.06 o
  -8   6  12         36.33         30.82        16.95 o
  -7   6  12         21.03         22.11         8.40 o
  -6   6  12        117.95        138.44        13.49 o
  -5   6  12          3.98          0.00         4.28 o
  -4   6  12         16.50         17.38        11.36 o
  -3   6  12        230.86        245.06        17.98 o
  -2   6  12          1.08          6.70         5.37 o
  -1   6  12          0.21          0.81         3.19 o
   0   6  12         30.32         51.14         9.25 o
   1   6  12        110.06        134.35        13.82 o
  -7   7  12          2.03          1.74         6.11 o
  -6   7  12         28.21         27.15         6.96 o
  -5   7  12          6.21          6.36         4.73 o
  -4   7  12         57.17         57.91         8.66 o
  -3   7  12          7.23         13.19         8.33 o
  -2   7  12        121.46        126.60        14.25 o
  -1   7  12         30.34         15.93         5.32 o
   0   7  12         27.84         10.48         5.83 o
   1   7  12         12.90         15.57         6.73 o
  -7   8  12          9.76         10.90         7.12 o
  -6   8  12        316.71        319.78        28.16 o
  -5   8  12         11.07          5.83         4.85 o
  -4   8  12         89.04        109.26        10.35 o
  -3   8  12         13.08         18.80         5.59 o
  -2   8  12          2.37         10.32         3.64 o
  -1   8  12         41.59         32.42         6.49 o
   0   8  12         18.50          1.72         4.89 o
  -6   9  12          9.31         13.87        16.18 o
  -5   9  12        148.06        122.64        11.26 o
  -4   9  12        104.90         92.88        10.62 o
  -3   9  12          0.47          2.70         3.24 o
  -2   9  12         60.95         57.77         7.02 o
  -1   9  12          5.57          5.66         4.85 o
   0   9  12         11.21         19.26         6.93 o
  -6  10  12         41.90          6.93        13.10 o
  -5  10  12          7.18          5.86         7.32 o
  -4  10  12         72.65         72.35         9.15 o
  -3  10  12         74.40         76.82         7.59 o
  -2  10  12          5.87          4.17         3.42 o
  -1  10  12         52.86         58.31        14.25 o
   0  10  12         38.97         47.00        18.49 o
  -5  11  12        124.61        134.82        23.11 o
  -4  11  12          0.38          0.97         3.16 o
  -3  11  12          0.30          2.46         4.24 o
  -2  11  12         77.88         67.21         7.64 o
  -1  11  12         42.46         54.70        16.95 o
  -4  12  12         16.28         13.10         6.93 o
  -3  12  12         47.73         38.43         7.34 o
  -2  12  12         32.14         22.34         9.25 o
  -5  13  12        128.59         93.22        20.03 o
  -4  13  12         16.67         18.49         8.47 o
  -3   0  13          0.83          0.00         5.39 o
  -1   0  13        238.06        270.42        30.82 o
  -4   1  13          1.11          0.00         7.70 o
  -3   1  13         49.16         62.40        19.26 o
  -2   1  13          8.13         16.13         5.98 o
  -1   1  13          1.11          6.50         8.67 o
  -4   2  13         33.35         38.52        13.10 o
  -3   2  13          0.73          0.00         4.42 o
  -2   2  13          0.91          2.64         5.55 o
  -1   2  13          8.07         13.10        12.33 o
  -4   3  13          0.51          2.31         8.47 o
  -3   3  13         31.38         19.26         9.25 o
  -2   3  13        142.08        163.33        19.26 o
  -1   3  13         11.20         12.33        14.64 o
  -3   4  13          0.87          0.00         5.39 o
  -2   4  13          4.08         20.80         8.47 o
  -1   4  13         59.00         43.14        10.02 o
  -3   5  13          1.56          0.00         4.62 o
  -2   5  13         68.91         84.75        13.10 o
  -1   5  13          0.17         12.33         6.16 o
  -2   6  13         34.54         50.08        13.10 o
  -5   8  13        126.50         93.22        24.65 o
                                                
